# Supplementary material for: Diaqua­(2,2′-bipyridine-5,5′-dicarboxyl­ato-κ2 N,N′)(ethyl­enediamine-κ2 N,N′)copper(II) 2.5-hydrate
Source: Acta Crystallogr Sect E Struct Rep Online. 2008 Sep 20;64(Pt 10):m1284–5. doi: 10.1107/S1600536808029061 (PMC2959425; doi:10.1107/S1600536808029061)
Supplement: Supplementary file 1 [file e-64-m1284-sup1.cif]

##############################################################################
###                                                                        ###
###        Electronic paper (Acta Crystallographica Section E)             ###
###                                                                        ###
##############################################################################
#                                                                            #
# This CIF contains the data in a paper accepted for publication in Acta     #
# Crystallographica Section E. It conforms to the requirements of Notes      #
# for Authors for Section E, and has been peer reviewed under the auspices   #
# of the IUCr Commission on Journals.                                        #
#                                                                            #
# Full details of the Crystallographic Information File format               #
# are given in the paper "The Crystallographic Information File (CIF):       #
# a New Standard Archive File for Crystallography" by S. R. Hall, F. H.      #
# Allen and I. D. Brown [Acta Cryst. (1991), A47, 655-685].                  #
#                                                                            #
# The current version of the core CIF dictionary is obtainable from          #
# ftp://ftp.iucr.org/pub/cif_core.dic. The current version number is 2.4.    #
#                                                                            #
# Software is freely available for graphical display of the structure(s) in  #
# this CIF.  For information consult the CIF home page http://www.iucr.org/  #
# cif/home.html                                                              #
#                                                                            #
# This file may be used for bona fide research purposes within the           #
# scientific community so long as proper attribution is given to the journal # 
# article from which it was obtained.                                        #
#                                                                            #
##############################################################################
                                             
data_I
_audit_creation_method     SHELXL97
_chemical_name_systematic
;\
Diaqua(2,2'-bipyridine-5,5'-dicarboxylato-\
k^2^<i>N</i>,<i>N</i>')(ethylenediamine-k^2^<i>N</i>,<i>N</i>')copper(II)
2.5-hydrate
;
_chemical_name_common     ?
_chemical_formula_moiety     'C14 H18 Cu N4 O6 , 2.5H2 O'
_chemical_formula_sum     'C14 H23 Cu N4 O8.5'
_chemical_formula_iupac     '[Cu (C12 H6 N2 O4) (C2 H8 N2) (H2 O)2] , 2.5H2 O'
_chemical_formula_weight     446.92
_chemical_melting_point     ?
_symmetry_cell_setting     monoclinic
_symmetry_space_group_name_H-M     'C 2/c'
_symmetry_space_group_name_Hall     '-C 2yc'
loop_
    _symmetry_equiv_pos_site_id
    _symmetry_equiv_pos_as_xyz
    1 x,y,z
    2 -x,y,1/2-z
    3 -x,-y,-z
    4 x,-y,1/2+z
    5 1/2+x,1/2+y,z
    6 1/2-x,1/2+y,1/2-z
    7 1/2-x,1/2-y,-z
    8 1/2+x,1/2-y,1/2+z
_cell_length_a     31.730(6)
_cell_length_b     7.2481(14)
_cell_length_c     18.421(4)
_cell_angle_alpha     90.00
_cell_angle_beta     120.05(3)
_cell_angle_gamma     90.00
_cell_volume     3667.1(17)
_cell_formula_units_Z     8
_cell_measurement_reflns_used     1976
_cell_measurement_theta_min     2.22
_cell_measurement_theta_max     29.33
_cell_measurement_temperature     298(2)
_exptl_crystal_description     plate
_exptl_crystal_colour     blue
_exptl_crystal_size_max     0.50
_exptl_crystal_size_mid     0.18
_exptl_crystal_size_min     0.07
_exptl_crystal_density_diffrn     1.619
_exptl_crystal_density_meas     ?
_exptl_crystal_density_method     'not measured'
_exptl_crystal_F_000     1856
_exptl_absorpt_coefficient_mu     1.246
_exptl_absorpt_correction_type     multi-scan
_exptl_absorpt_process_details     '(SADABS; Sheldrick, 1998)'
_exptl_absorpt_correction_T_min     0.7701
_exptl_absorpt_correction_T_max     0.9231
_exptl_special_details
;
;
_diffrn_ambient_temperature     298(2)
_diffrn_radiation_type     MoK\a
_diffrn_radiation_wavelength     0.71073
_diffrn_radiation_source     'fine-focus sealed tube'
_diffrn_radiation_monochromator     graphite
_diffrn_measurement_device_type     'Bruker SMART CCD area-detector'
_diffrn_measurement_method     '\f and \w scans'
_diffrn_detector_area_resol_mean     ?
_diffrn_reflns_number     13747
_diffrn_reflns_av_R_equivalents     0.0431
_diffrn_reflns_av_sigmaI/netI     0.0292
_diffrn_reflns_theta_min     2.22
_diffrn_reflns_theta_max     29.33
_diffrn_reflns_theta_full     29.33
_diffrn_measured_fraction_theta_max     0.982
_diffrn_measured_fraction_theta_full     0.982
_diffrn_reflns_limit_h_min     -43
_diffrn_reflns_limit_h_max     43
_diffrn_reflns_limit_k_min     -9
_diffrn_reflns_limit_k_max     9
_diffrn_reflns_limit_l_min     -25
_diffrn_reflns_limit_l_max     25
_diffrn_standards_number     0
_diffrn_standards_interval_count     ?
_diffrn_standards_interval_time     ?
_diffrn_standards_decay_%     ?
_refine_special_details
;
Refinement of <i>F</i>^2^ against ALL reflections. The weighted
<i>R</i>-factor <i>wR</i> and goodness of fit <i>S</i> are based
on <i>F</i>^2^, conventional <i>R</i>-factors <i>R</i> are based
on <i>F</i>, with <i>F</i> set to zero for negative <i>F</i>^2^.
The threshold expression of <i>F</i>^2^ > \s(<i>F</i>^2^) is used
only for calculating <i>R</i>-factors(gt) <i>etc</i>. and is not
relevant to the choice of reflections for refinement. <i>R</i>-factors
based on <i>F</i>^2^ are statistically about twice as large as those
based on <i>F</i>, and <i>R</i>- factors based on ALL data will be
even larger.
;
_reflns_number_total     4887
_reflns_number_gt     4221
_reflns_threshold_expression     I>2\s(I)
_refine_ls_structure_factor_coef     Fsqd
_refine_ls_matrix_type     full
_refine_ls_R_factor_all     0.0546
_refine_ls_R_factor_gt     0.0453
_refine_ls_wR_factor_gt     0.1148
_refine_ls_wR_factor_ref     0.1201
_refine_ls_goodness_of_fit_ref     1.097
_refine_ls_restrained_S_all     1.097
_refine_ls_number_reflns     4887
_refine_ls_number_parameters     301
_refine_ls_number_restraints     0
_refine_ls_hydrogen_treatment     mixed
_refine_ls_weighting_scheme     calc
_refine_ls_weighting_details
       'calc w = 1/[\s^2^(Fo^2^)+(0.0582P)^2^+5.7488P] where P=(Fo^2^+2Fc^2^)/3'
_atom_sites_solution_hydrogens     geom
_atom_sites_solution_primary     direct
_atom_sites_solution_secondary     difmap
_refine_ls_shift/su_max     0.015
_refine_ls_shift/su_mean     0.008
_refine_diff_density_max     1.710
_refine_diff_density_min     -0.637
_refine_ls_extinction_method     none
_refine_ls_extinction_coef     ?
loop_
    _atom_type_symbol
    _atom_type_description
    _atom_type_scat_dispersion_real
    _atom_type_scat_dispersion_imag
    _atom_type_scat_source
    'C' 'C' 0.0033 0.0016
                         'International Tables Vol C Tables 4.2.6.8 and 6.1.1.4'
    'H' 'H' 0.0000 0.0000
                         'International Tables Vol C Tables 4.2.6.8 and 6.1.1.4'
    'N' 'N' 0.0061 0.0033
                         'International Tables Vol C Tables 4.2.6.8 and 6.1.1.4'
    'O' 'O' 0.0106 0.0060
                         'International Tables Vol C Tables 4.2.6.8 and 6.1.1.4'
    'Cu' 'Cu' 0.3201 1.2651
                         'International Tables Vol C Tables 4.2.6.8 and 6.1.1.4'
_computing_data_collection     'SMART (Bruker, 1998)'
_computing_cell_refinement     'SAINT (Bruker, 1998)'
_computing_data_reduction     'SAINT (Bruker, 1998)'
_computing_structure_solution     'SHELXTL (Sheldrick, 2008)'
_computing_structure_refinement     'SHELXTL (Sheldrick, 2008)'
_computing_molecular_graphics     'ORTEP-3 for Windows (Farrugia, 1997)'
_computing_publication_material     'WinGX (Farrugia, 1999)'
loop_
    _atom_site_type_symbol
    _atom_site_label
    _atom_site_fract_x
    _atom_site_fract_y
    _atom_site_fract_z
    _atom_site_U_iso_or_equiv
    _atom_site_adp_type
    _atom_site_calc_flag
    _atom_site_refinement_flags
    _atom_site_occupancy
    _atom_site_disorder_assembly
    _atom_site_disorder_group
    Cu Cu1 0.129145(10) 0.87872(5) 0.482858(17) 0.02876(10) Uani d . 1 . .
    O O1 0.28103(9) 1.1389(6) 0.78353(15) 0.0769(10) Uani d . 1 . .
    O O2 0.33829(8) 1.2562(4) 0.76199(13) 0.0501(5) Uani d . 1 . .
    O O3 0.09405(8) 0.6749(3) 0.10781(12) 0.0447(5) Uani d . 1 . .
    O O4 0.05397(7) 0.5529(3) 0.16672(12) 0.0410(4) Uani d . 1 . .
    O O5 0.10527(11) 1.2087(4) 0.42720(19) 0.0570(6) Uani d . 1 . .
    H H5B 0.0955(18) 1.190(7) 0.375(4) 0.078(15) Uiso d . 1 . .
    H H5C 0.0838(19) 1.250(8) 0.424(3) 0.081(18) Uiso d . 1 . .
    O O6 0.15861(10) 0.5703(4) 0.55005(19) 0.0513(6) Uani d . 1 . .
    H H6A 0.1748(14) 0.577(5) 0.596(3) 0.041(10) Uiso d . 1 . .
    H H6B 0.133(2) 0.484(9) 0.535(4) 0.101(19) Uiso d . 1 . .
    O O7 0.41911(13) 1.2811(5) 0.74176(19) 0.0621(7) Uani d . 1 . .
    H H7A 0.3946(18) 1.303(7) 0.744(3) 0.062(13) Uiso d . 1 . .
    H H7B 0.434(2) 1.192(10) 0.764(4) 0.11(2) Uiso d . 1 . .
    O O8 0.0000 0.9968(6) 0.2500 0.0568(9) Uani d S 1 . .
    H H8B 0.0210(17) 1.050(7) 0.252(4) 0.066(15) Uiso d . 1 . .
    O O9 0.03530(9) 0.5945(4) -0.05647(15) 0.0511(6) Uani d . 1 . .
    H H9B 0.0049(17) 0.569(6) -0.080(3) 0.063(12) Uiso d . 1 . .
    H H9C 0.056(2) 0.608(7) 0.004(4) 0.097(17) Uiso d . 1 . .
    N N1 0.19871(7) 0.9679(3) 0.53881(12) 0.0270(4) Uani d . 1 . .
    N N2 0.14333(7) 0.8272(3) 0.38928(12) 0.0252(4) Uani d . 1 . .
    N N3 0.11694(8) 0.9366(3) 0.57706(13) 0.0274(4) Uani d . 1 . .
    H H3A 0.1385(13) 0.896(5) 0.624(2) 0.043(9) Uiso d . 1 . .
    H H3B 0.1155(12) 1.055(5) 0.581(2) 0.035(8) Uiso d . 1 . .
    N N4 0.05847(7) 0.8043(3) 0.41939(14) 0.0300(4) Uani d . 1 . .
    H H4B 0.0422(13) 0.848(5) 0.369(2) 0.037(8) Uiso d . 1 . .
    H H4C 0.0557(12) 0.682(5) 0.418(2) 0.037(8) Uiso d . 1 . .
    C C1 0.22492(9) 1.0341(4) 0.61691(15) 0.0331(5) Uani d . 1 . .
    H H1 0.2111 1.0336 0.6511 0.040 Uiso calc R 1 . .
    C C2 0.27180(8) 1.1035(3) 0.64927(15) 0.0298(5) Uani d . 1 . .
    C C3 0.29927(10) 1.1729(4) 0.73932(16) 0.0384(6) Uani d . 1 . .
    C C4 0.29229(8) 1.0998(3) 0.59865(15) 0.0290(5) Uani d . 1 . .
    H H4A 0.3235 1.1457 0.6183 0.035 Uiso calc R 1 . .
    C C5 0.26621(8) 1.0276(3) 0.51827(14) 0.0271(4) Uani d . 1 . .
    H H5A 0.2800 1.0220 0.4841 0.033 Uiso calc R 1 . .
    C C6 0.21916(8) 0.9637(3) 0.48967(13) 0.0226(4) Uani d . 1 . .
    C C7 0.18787(8) 0.8846(3) 0.40512(13) 0.0223(4) Uani d . 1 . .
    C C8 0.20220(8) 0.8669(3) 0.34572(14) 0.0279(4) Uani d . 1 . .
    H H8A 0.2328 0.9074 0.3573 0.033 Uiso calc R 1 . .
    C C9 0.17036(9) 0.7882(3) 0.26864(14) 0.0284(5) Uani d . 1 . .
    H H9A 0.1795 0.7759 0.2281 0.034 Uiso calc R 1 . .
    C C10 0.12496(8) 0.7278(3) 0.25224(14) 0.0257(4) Uani d . 1 . .
    C C11 0.08798(9) 0.6439(3) 0.16880(14) 0.0293(5) Uani d . 1 . .
    C C12 0.11346(8) 0.7489(4) 0.31536(14) 0.0287(5) Uani d . 1 . .
    H H12 0.0834 0.7063 0.3056 0.034 Uiso calc R 1 . .
    C C13 0.06969(9) 0.8537(4) 0.55719(16) 0.0340(5) Uani d . 1 . .
    H H13A 0.0571 0.9136 0.5895 0.041 Uiso calc R 1 . .
    H H13B 0.0738 0.7234 0.5711 0.041 Uiso calc R 1 . .
    C C14 0.03498(9) 0.8794(4) 0.46480(16) 0.0332(5) Uani d . 1 . .
    H H14A 0.0047 0.8148 0.4482 0.040 Uiso calc R 1 . .
    H H14B 0.0278 1.0093 0.4520 0.040 Uiso calc R 1 . .
loop_
    _atom_site_aniso_label
    _atom_site_aniso_U_11
    _atom_site_aniso_U_22
    _atom_site_aniso_U_33
    _atom_site_aniso_U_12
    _atom_site_aniso_U_13
    _atom_site_aniso_U_23
    Cu1 0.02016(14) 0.04566(19) 0.01986(14) -0.00232(11) 0.00958(11)
                                                                    -0.00645(12)
    O1 0.0448(13) 0.154(3) 0.0339(11) -0.0239(16) 0.0215(10) -0.0362(16)
    O2 0.0412(11) 0.0628(14) 0.0320(10) -0.0159(10) 0.0077(9) -0.0168(10)
    O3 0.0551(12) 0.0527(12) 0.0221(8) -0.0170(10) 0.0163(8) -0.0079(8)
    O4 0.0333(9) 0.0507(11) 0.0298(9) -0.0135(8) 0.0090(8) -0.0066(8)
    O5 0.0548(15) 0.0671(17) 0.0513(15) 0.0147(13) 0.0281(13) 0.0149(13)
    O6 0.0509(14) 0.0504(13) 0.0545(15) 0.0021(11) 0.0278(13) 0.0043(12)
    O7 0.0718(19) 0.0669(18) 0.0573(16) 0.0017(15) 0.0396(15) 0.0151(14)
    O8 0.054(2) 0.057(2) 0.0453(19) 0.000 0.0144(18) 0.000
    O9 0.0465(12) 0.0693(16) 0.0318(10) -0.0222(11) 0.0153(9) -0.0088(10)
    N1 0.0205(8) 0.0369(10) 0.0204(8) -0.0018(7) 0.0079(7) -0.0056(8)
    N2 0.0213(8) 0.0325(10) 0.0206(8) -0.0014(7) 0.0096(7) -0.0041(7)
    N3 0.0262(9) 0.0355(11) 0.0206(9) 0.0039(8) 0.0118(8) 0.0020(8)
    N4 0.0237(9) 0.0398(12) 0.0253(9) -0.0018(8) 0.0115(8) -0.0014(9)
    C1 0.0244(10) 0.0483(14) 0.0233(10) -0.0004(10) 0.0095(9) -0.0095(10)
    C2 0.0249(10) 0.0344(12) 0.0219(10) 0.0017(9) 0.0056(8) -0.0048(9)
    C3 0.0298(12) 0.0499(15) 0.0248(11) 0.0014(11) 0.0058(9) -0.0130(11)
    C4 0.0240(10) 0.0298(11) 0.0262(10) -0.0037(8) 0.0073(8) -0.0034(9)
    C5 0.0253(10) 0.0309(11) 0.0228(10) -0.0025(8) 0.0103(8) -0.0013(9)
    C6 0.0226(9) 0.0227(10) 0.0197(9) 0.0010(8) 0.0085(8) -0.0014(8)
    C7 0.0218(9) 0.0238(9) 0.0194(9) 0.0003(8) 0.0088(8) 0.0002(8)
    C8 0.0268(10) 0.0336(11) 0.0241(10) -0.0054(9) 0.0133(9) -0.0024(9)
    C9 0.0325(11) 0.0333(12) 0.0211(10) -0.0023(9) 0.0147(9) -0.0014(9)
    C10 0.0285(10) 0.0266(10) 0.0184(9) 0.0006(8) 0.0090(8) -0.0009(8)
    C11 0.0330(11) 0.0280(11) 0.0199(9) -0.0015(9) 0.0079(9) -0.0029(8)
    C12 0.0236(10) 0.0375(12) 0.0230(10) -0.0036(9) 0.0102(8) -0.0057(9)
    C13 0.0332(12) 0.0447(14) 0.0304(12) 0.0028(10) 0.0207(10) 0.0034(10)
    C14 0.0238(10) 0.0434(13) 0.0333(12) 0.0025(10) 0.0150(9) 0.0015(11)
_geom_special_details
;
All e.s.d.'s (except the e.s.d. in the dihedral angle between two l.s.
planes) are estimated using the full covariance matrix. The cell e.s.d.'s
are taken into account individually in the estimation of e.s.d.'s in
distances, angles and torsion angles; correlations between e.s.d.'s in
cell parameters are only used when they are defined by crystal symmetry.
An approximate (isotropic) treatment of cell e.s.d.'s is used for
estimating e.s.d.'s involving l.s. planes.
;
loop_
    _geom_bond_atom_site_label_1
    _geom_bond_atom_site_label_2
    _geom_bond_site_symmetry_2
    _geom_bond_distance
    _geom_bond_publ_flag
    O5 Cu1 . 2.563(3) yes
    O5 H5B . 0.86(6) ?
    O5 H5C . 0.72(5) ?
    O6 Cu1 . 2.499(3) yes
    O6 H6A . 0.74(4) ?
    O6 H6B . 0.96(6) ?
    O7 H7A . 0.81(5) ?
    O7 H7B . 0.78(7) ?
    O8 H8B . 0.76(6) ?
    O9 H9B . 0.86(5) ?
    O9 H9C . 0.97(6) ?
    N1 Cu1 . 2.018(2) yes
    N2 Cu1 . 2.0225(19) yes
    N3 Cu1 . 2.003(2) yes
    N3 H3A . 0.85(4) ?
    N3 H3B . 0.86(4) ?
    N4 Cu1 . 2.015(2) yes
    N4 H4B . 0.87(4) ?
    N4 H4C . 0.89(4) ?
    C1 N1 . 1.339(3) ?
    C1 C2 . 1.390(3) ?
    C1 H1 . 0.9300 ?
    C2 C4 . 1.378(3) ?
    C2 C3 . 1.522(3) ?
    C3 O1 . 1.237(4) ?
    C3 O2 . 1.247(4) ?
    C4 C5 . 1.387(3) ?
    C4 H4A . 0.9300 ?
    C5 C6 . 1.390(3) ?
    C5 H5A . 0.9300 ?
    C6 N1 . 1.353(3) ?
    C6 C7 . 1.481(3) ?
    C7 N2 . 1.357(3) ?
    C7 C8 . 1.385(3) ?
    C8 C9 . 1.388(3) ?
    C8 H8A . 0.9300 ?
    C9 C10 . 1.386(3) ?
    C9 H9A . 0.9300 ?
    C10 C12 . 1.390(3) ?
    C10 C11 . 1.518(3) ?
    C11 O4 . 1.249(3) ?
    C11 O3 . 1.252(3) ?
    C12 N2 . 1.335(3) ?
    C12 H12 . 0.9300 ?
    C13 N3 . 1.481(3) ?
    C13 C14 . 1.506(4) ?
    C13 H13A . 0.9700 ?
    C13 H13B . 0.9700 ?
    C14 N4 . 1.475(3) ?
    C14 H14A . 0.9700 ?
    C14 H14B . 0.9700 ?
loop_
    _geom_angle_atom_site_label_1
    _geom_angle_atom_site_label_2
    _geom_angle_atom_site_label_3
    _geom_angle_site_symmetry_1
    _geom_angle_site_symmetry_3
    _geom_angle
    _geom_angle_publ_flag
    O5 Cu1 O6 . . 174.49(10) yes
    O5 Cu1 N1 . . 86.22(11) yes
    O5 Cu1 N2 . . 88.78(10) yes
    O5 Cu1 N3 . . 90.26(10) yes
    O5 Cu1 N4 . . 89.86(11) yes
    O6 Cu1 N1 . . 89.50(10) yes
    O6 Cu1 N2 . . 93.97(10) yes
    O6 Cu1 N3 . . 86.84(10) yes
    O6 Cu1 N4 . . 94.56(11) yes
    N3 Cu1 N4 . . 85.24(9) yes
    N3 Cu1 N1 . . 97.29(9) yes
    N4 Cu1 N1 . . 175.34(9) yes
    N3 Cu1 N2 . . 177.97(9) yes
    N4 Cu1 N2 . . 96.54(8) yes
    N1 Cu1 N2 . . 80.87(8) yes
    H5B O5 H5C . . 101(5) ?
    H6A O6 H6B . . 112(5) ?
    H7A O7 H7B . . 118(6) ?
    H9B O9 H9C . . 123(4) ?
    Cu1 O5 H5B . . 100(3) ?
    Cu1 O5 H5C . . 120(5) ?
    H5B O5 H5C . . 100(6) ?
    Cu1 O6 H6B . . 113(4) ?
    H6A O6 H6B . . 112(5) ?
    Cu1 O6 H6A . . 112(3) ?
    C1 N1 C6 . . 118.6(2) ?
    C1 N1 Cu1 . . 126.54(17) ?
    C6 N1 Cu1 . . 114.80(14) ?
    C12 N2 C7 . . 118.72(19) ?
    C12 N2 Cu1 . . 126.92(16) ?
    C7 N2 Cu1 . . 114.34(15) ?
    C13 N3 Cu1 . . 108.16(16) ?
    C13 N3 H3A . . 108(2) ?
    Cu1 N3 H3A . . 114(2) ?
    C13 N3 H3B . . 110(2) ?
    Cu1 N3 H3B . . 108(2) ?
    H3A N3 H3B . . 109(3) ?
    C14 N4 Cu1 . . 107.68(16) ?
    C14 N4 H4B . . 106(2) ?
    Cu1 N4 H4B . . 114(2) ?
    C14 N4 H4C . . 108(2) ?
    Cu1 N4 H4C . . 110(2) ?
    H4B N4 H4C . . 110(3) ?
    N1 C1 C2 . . 123.1(2) ?
    N1 C1 H1 . . 118.5 ?
    C2 C1 H1 . . 118.5 ?
    C4 C2 C1 . . 118.0(2) ?
    C4 C2 C3 . . 122.5(2) ?
    C1 C2 C3 . . 119.5(2) ?
    O1 C3 O2 . . 126.1(3) ?
    O1 C3 C2 . . 116.8(3) ?
    O2 C3 C2 . . 117.1(3) ?
    C2 C4 C5 . . 119.9(2) ?
    C2 C4 H4A . . 120.1 ?
    C5 C4 H4A . . 120.1 ?
    C4 C5 C6 . . 118.9(2) ?
    C4 C5 H5A . . 120.5 ?
    C6 C5 H5A . . 120.5 ?
    N1 C6 C5 . . 121.5(2) ?
    N1 C6 C7 . . 114.76(18) ?
    C5 C6 C7 . . 123.7(2) ?
    N2 C7 C8 . . 121.3(2) ?
    N2 C7 C6 . . 115.00(18) ?
    C8 C7 C6 . . 123.65(19) ?
    C7 C8 C9 . . 119.2(2) ?
    C7 C8 H8A . . 120.4 ?
    C9 C8 H8A . . 120.4 ?
    C10 C9 C8 . . 119.8(2) ?
    C10 C9 H9A . . 120.1 ?
    C8 C9 H9A . . 120.1 ?
    C9 C10 C12 . . 117.5(2) ?
    C9 C10 C11 . . 122.6(2) ?
    C12 C10 C11 . . 119.8(2) ?
    O4 C11 O3 . . 125.9(2) ?
    O4 C11 C10 . . 117.5(2) ?
    O3 C11 C10 . . 116.7(2) ?
    N2 C12 C10 . . 123.4(2) ?
    N2 C12 H12 . . 118.3 ?
    C10 C12 H12 . . 118.3 ?
    N3 C13 C14 . . 107.8(2) ?
    N3 C13 H13A . . 110.1 ?
    C14 C13 H13A . . 110.1 ?
    N3 C13 H13B . . 110.1 ?
    C14 C13 H13B . . 110.1 ?
    H13A C13 H13B . . 108.5 ?
    N4 C14 C13 . . 107.7(2) ?
    N4 C14 H14A . . 110.2 ?
    C13 C14 H14A . . 110.2 ?
    N4 C14 H14B . . 110.2 ?
    C13 C14 H14B . . 110.2 ?
    H14A C14 H14B . . 108.5 ?
loop_
    _geom_torsion_atom_site_label_1
    _geom_torsion_atom_site_label_2
    _geom_torsion_atom_site_label_3
    _geom_torsion_atom_site_label_4
    _geom_torsion_site_symmetry_1
    _geom_torsion_site_symmetry_2
    _geom_torsion_site_symmetry_3
    _geom_torsion_site_symmetry_4
    _geom_torsion
    _geom_torsion_publ_flag
    C1 N1 Cu1 N3 . . . . 2.7(2) ?
    C6 N1 Cu1 N3 . . . . -175.05(17) ?
    C1 N1 Cu1 N2 . . . . -178.1(2) ?
    C6 N1 Cu1 N2 . . . . 4.10(17) ?
    C12 N2 Cu1 N4 . . . . -6.3(2) ?
    C7 N2 Cu1 N4 . . . . 171.90(17) ?
    C12 N2 Cu1 N1 . . . . 177.6(2) ?
    C7 N2 Cu1 N1 . . . . -4.19(16) ?
    C13 N3 Cu1 N4 . . . . 13.46(17) ?
    C13 N3 Cu1 N1 . . . . -170.47(17) ?
    C14 N4 Cu1 N3 . . . . 15.41(18) ?
    C14 N4 Cu1 N2 . . . . -163.62(17) ?
    N1 C1 C2 C4 . . . . -1.4(4) ?
    N1 C1 C2 C3 . . . . -178.9(3) ?
    C4 C2 C3 O1 . . . . -167.1(3) ?
    C1 C2 C3 O1 . . . . 10.4(4) ?
    C4 C2 C3 O2 . . . . 11.9(4) ?
    C1 C2 C3 O2 . . . . -170.6(3) ?
    C1 C2 C4 C5 . . . . -0.3(4) ?
    C3 C2 C4 C5 . . . . 177.2(2) ?
    C2 C4 C5 C6 . . . . 1.4(4) ?
    C4 C5 C6 N1 . . . . -1.1(4) ?
    C4 C5 C6 C7 . . . . 179.8(2) ?
    N1 C6 C7 N2 . . . . -0.2(3) ?
    C5 C6 C7 N2 . . . . 179.0(2) ?
    N1 C6 C7 C8 . . . . -179.6(2) ?
    C5 C6 C7 C8 . . . . -0.4(4) ?
    N2 C7 C8 C9 . . . . -0.3(4) ?
    C6 C7 C8 C9 . . . . 179.0(2) ?
    C7 C8 C9 C10 . . . . -0.2(4) ?
    C8 C9 C10 C12 . . . . -0.3(4) ?
    C8 C9 C10 C11 . . . . 178.8(2) ?
    C9 C10 C11 O4 . . . . 162.4(2) ?
    C12 C10 C11 O4 . . . . -18.6(3) ?
    C9 C10 C11 O3 . . . . -18.6(4) ?
    C12 C10 C11 O3 . . . . 160.4(2) ?
    C9 C10 C12 N2 . . . . 1.5(4) ?
    C11 C10 C12 N2 . . . . -177.6(2) ?
    N3 C13 C14 N4 . . . . 53.5(3) ?
    C2 C1 N1 C6 . . . . 1.8(4) ?
    C2 C1 N1 Cu1 . . . . -175.9(2) ?
    C5 C6 N1 C1 . . . . -0.5(4) ?
    C7 C6 N1 C1 . . . . 178.7(2) ?
    C5 C6 N1 Cu1 . . . . 177.44(18) ?
    C7 C6 N1 Cu1 . . . . -3.3(3) ?
    C10 C12 N2 C7 . . . . -2.0(4) ?
    C10 C12 N2 Cu1 . . . . 176.16(18) ?
    C8 C7 N2 C12 . . . . 1.4(3) ?
    C6 C7 N2 C12 . . . . -178.0(2) ?
    C8 C7 N2 Cu1 . . . . -177.01(18) ?
    C6 C7 N2 Cu1 . . . . 3.6(2) ?
    C14 C13 N3 Cu1 . . . . -39.3(2) ?
    C13 C14 N4 Cu1 . . . . -40.8(3) ?
loop_
    _geom_hbond_atom_site_label_D
    _geom_hbond_atom_site_label_H
    _geom_hbond_atom_site_label_A
    _geom_hbond_site_symmetry_A
    _geom_hbond_distance_DH
    _geom_hbond_distance_HA
    _geom_hbond_distance_DA
    _geom_hbond_angle_DHA
    _geom_hbond_publ_flag
    N3 H3A O2 6_546 0.84(3) 2.11(3) 2.881(3) 153(4) yes
    N3 H3B O3 4_575 0.86(4) 2.21(4) 3.031(3) 159(4) yes
    N4 H4B O8 . 0.87(3) 2.20(3) 3.054(3) 171(4) yes
    N4 H4C O9 4_565 0.89(4) 2.23(4) 3.069(4) 158(4) yes
    O5 H5B O7 7_576 0.86(6) 1.97(6) 2.807(4) 164(5) yes
    O5 H5C O9 4_575 0.72(7) 2.08(6) 2.779(5) 165(5) yes
    O6 H6A O1 6_546 0.74(5) 1.99(5) 2.726(4) 171(4) yes
    O6 H6B O3 4_565 0.95(7) 2.51(7) 3.267(4) 136(5) yes
    O7 H7A O2 . 0.82(6) 2.00(6) 2.776(5) 158(5) yes
    O7 H7B O4 7_566 0.78(7) 2.11(7) 2.827(4) 153(7) yes
    O8 H8B O7 7_576 0.76(6) 2.22(6) 2.969(5) 178(8) yes
    O9 H9B O4 3_565 0.86(6) 1.96(5) 2.744(4) 152(5) yes
    O9 H9C O3 . 0.97(6) 1.74(6) 2.706(3) 169(4) yes
data_global
_journal_date_recd_electronic     2008-08-21
_journal_date_accepted     2008-09-10
_journal_name_full     'Acta Crystallographica, Section E'
_journal_year     2008
_journal_volume     64
_journal_issue     10
_journal_page_first     m1284
_journal_page_last     m1285
_journal_paper_category     QM
_journal_coeditor_code     HK2516
_publ_contact_author_name     'Amani, Vahid'
_publ_contact_author_address
;
Islamic Azad University
Shahr-e-Rey Branch
Tehran
Iran
;
_publ_contact_author_email     'v_amani2002@yahoo.com'
_publ_contact_author_fax     '0098 021 55277888'
_publ_contact_author_phone     '0098 021 55277850'
_publ_section_title
;\
Diaqua(2,2'-bipyridine-5,5'-dicarboxylato-\k^2^<i>N</i>,<i>N</i>')\
(ethylenediamine-\k^2^<i>N</i>,<i>N</i>')copper(II) 2.5-hydrate
;
loop_
    _publ_author_name
    _publ_author_address
    'Yousefi, Mohammad'
;
Islamic Azad University
Shahr-e-Rey Branch
Tehran
Iran
;
    'Khalighi, Aida'
;
Islamic Azad University
Shahr-e-Rey Branch
Tehran
Iran
;
    'Tadayon Pour, Nasim'
;
Islamic Azad University
Shahr-e-Rey Branch
Tehran
Iran
;
    'Amani, Vahid'
;
Islamic Azad University
Shahr-e-Rey Branch
Tehran
Iran
;
    'Khavasi, Hamid Reza'
;
Department of Chemistry
Shahid Beheshti University
Tehran 1983963113
Iran
;
