# Supplementary material for: Diaqua­(2,2′-bipyridine-5,5′-dicarboxyl­ato-κ2 N,N′)(ethyl­enediamine-κ2 N,N′)copper(II) 2.5-hydrate
Source: Acta Crystallogr Sect E Struct Rep Online. 2008 Sep 20;64(Pt 10):m1284–5. doi: 10.1107/S1600536808029061 (PMC2959425; doi:10.1107/S1600536808029061)
Supplement: Supplementary file 2 [file e-64-m1284-Isup2.hkl]

#
# h,k,l, Fc-squared, Fo-squared, sigma(Fo-squared) and status flag
#
data_I
_shelx_title ' 1000H IN C2/C'
_shelx_refln_list_code          4
_shelx_F_calc_maximum      319.71
_exptl_crystal_F_000      1392.00
_reflns_d_resolution_high  0.7255
 
loop_
 _symmetry_equiv_pos_as_xyz
 'x, y, z'
 '-x, y, -z+1/2'
 'x+1/2, y+1/2, z'
 '-x+1/2, y+1/2, -z+1/2'
 '-x, -y, -z'
 'x, -y, z-1/2'
 '-x+1/2, -y+1/2, -z'
 'x+1/2, -y+1/2, z-1/2'
 
_cell_length_a    31.7300
_cell_length_b     7.2481
_cell_length_c    18.4212
_cell_angle_alpha  90.000
_cell_angle_beta  120.046
_cell_angle_gamma  90.000
 
_shelx_F_squared_multiplier     1.000
 
loop_
 _refln_index_h
 _refln_index_k
 _refln_index_l
 _refln_F_squared_calc
 _refln_F_squared_meas
 _refln_F_squared_sigma
 _refln_observed_status
   4   0   0    82751.73    73324.77    224.77 o
   6   0   0    10205.83     8090.80     78.05 o
   8   0   0     3565.86     3345.65     45.01 o
  10   0   0     1392.29     1638.69     59.43 o
  12   0   0    66434.49    64176.16    157.61 o
  16   0   0     2542.13     2434.68     42.45 o
  18   0   0      501.16      539.15     45.64 o
  20   0   0     8462.84     8266.67     59.43 o
  22   0   0     2124.94     2223.48     49.88 o
  24   0   0     6699.91     6868.91     54.13 o
  26   0   0      255.49      347.05     42.45 o
  28   0   0     6264.53     5875.50     59.43 o
  30   0   0     4251.13     4307.93     46.70 o
  32   0   0     1715.53     1879.61     49.88 o
  34   0   0      256.35      310.97     32.90 o
  36   0   0       22.36       70.05     32.90 o
   1   1   0    20056.68    15673.13    326.29 o
   3   1   0    24272.04    29980.57    229.84 o
   5   1   0     3848.84     4959.68     59.29 o
   7   1   0    24168.16    22921.91    304.07 o
   9   1   0    21402.90    19919.88    322.74 o
  11   1   0     2128.15     2347.45     30.22 o
  13   1   0    12312.66    13133.16    135.32 o
  15   1   0    33443.43    35132.04    126.30 o
  17   1   0     2278.03     2083.38     41.39 o
  19   1   0     9863.58     9928.02     38.66 o
  21   1   0     1184.30     1283.19     46.04 o
  23   1   0     2694.35     2661.81     40.33 o
  25   1   0       38.35       64.22     38.74 o
  27   1   0      245.82      350.25     54.03 o
  29   1   0        5.24       96.70     33.43 o
  31   1   0     2700.12     2861.43     72.17 o
  33   1   0      125.04       55.48     37.15 o
  35   1   0      678.53      690.86     29.79 o
  37   1   0       30.33      -34.89     34.89 o
   0   2   0     2963.45     2567.36     80.13 o
   2   2   0    11526.15    10817.54    164.67 o
   4   2   0    77158.11    89100.51    269.58 o
   6   2   0     2695.18     3355.70     52.08 o
   8   2   0     1439.38     1579.85    138.50 o
  10   2   0      474.07      491.30     30.57 o
  12   2   0    10419.70    10708.84    241.64 o
  14   2   0     1276.01     1434.48    117.28 o
  16   2   0       65.07       84.91     25.74 o
  18   2   0      348.89      359.14     27.11 o
  20   2   0        0.33        6.86     19.26 o
  22   2   0      762.97      802.69     69.47 o
  24   2   0       71.78       49.88     40.33 o
  26   2   0      593.72      468.56     18.78 o
  28   2   0      137.56      231.37     42.45 o
  30   2   0        0.93       30.91     60.07 o
  32   2   0       63.17       63.22     27.66 o
  34   2   0       22.55        4.19     44.05 o
  36   2   0        9.66      -44.05     44.05 o
   1   3   0    12627.47    13663.67    129.95 o
   3   3   0     4477.96     3936.04    118.29 o
   5   3   0    14168.41    13002.67    214.77 o
   7   3   0    16023.68    17905.18    181.01 o
   9   3   0    12025.13    14261.56    638.03 o
  11   3   0    11164.44    10650.29    302.41 o
  13   3   0      683.05      574.74     24.03 o
  15   3   0     5751.53     6010.59    214.92 o
  17   3   0     3732.76     3821.26    130.54 o
  19   3   0     4380.17     4164.98     89.38 o
  21   3   0       18.56       57.45     30.30 o
  23   3   0      144.58      128.23     21.98 o
  25   3   0       83.63       66.47     37.18 o
  27   3   0     1677.33     1617.12     23.38 o
  29   3   0      902.24      810.85     45.64 o
  31   3   0      300.21      289.57     21.33 o
  33   3   0       16.37       28.15     23.89 o
  35   3   0      657.27      633.39     22.97 o
   0   4   0    15096.83    14146.03    109.32 o
   2   4   0       15.83       50.36     15.24 o
   4   4   0     5432.23     4810.40     92.37 o
   6   4   0      364.21      259.42     23.03 o
   8   4   0     3039.55     2514.70     64.39 o
  10   4   0      459.50      462.55     66.50 o
  12   4   0    18430.37    19037.62    318.31 o
  14   4   0     1205.34     1224.18     26.24 o
  16   4   0     2510.96     2446.36     54.13 o
  18   4   0    10133.71    10295.51    160.85 o
  20   4   0     2449.42     2562.60     29.73 o
  22   4   0     2267.41     2397.33     97.58 o
  24   4   0     2074.00     2123.82     23.63 o
  26   4   0     1481.71     1361.96    139.02 o
  28   4   0      307.01      379.46     26.47 o
  30   4   0     1461.38     1537.48     81.19 o
  32   4   0      957.22      934.39     34.62 o
  34   4   0      522.90      525.43     42.59 o
   1   5   0       14.09       53.47     18.44 o
   3   5   0     2203.68     1951.28     69.55 o
   5   5   0     5665.37     5617.24    146.30 o
   7   5   0     4611.22     4728.25    181.87 o
   9   5   0     2178.70     2124.17    150.70 o
  11   5   0     1873.21     1691.67    168.08 o
  13   5   0     4318.74     4338.55     32.06 o
  15   5   0     4721.69     5182.98    154.95 o
  17   5   0      468.84      434.91     32.37 o
  19   5   0     6845.05     7227.16    404.42 o
  21   5   0        1.47       37.21     42.28 o
  23   5   0      737.45      779.31    103.10 o
  25   5   0      565.91      591.87     35.85 o
  27   5   0     1033.89      985.59     55.72 o
  29   5   0      182.09      184.33     40.14 o
  31   5   0      909.98      879.39    107.39 o
   0   6   0      509.12      445.76     24.38 o
   2   6   0       32.49       21.70     21.89 o
   4   6   0      848.02      885.19     82.11 o
   6   6   0      531.30      471.03     27.27 o
   8   6   0      393.25      486.64     86.69 o
  10   6   0      361.80      401.16     42.77 o
  12   6   0      834.64      902.33     73.84 o
  14   6   0     1210.57     1207.06     23.24 o
  16   6   0       69.58       51.70     26.11 o
  18   6   0      677.37      644.36     41.56 o
  20   6   0      617.99      702.24     87.47 o
  22   6   0      364.08      341.72     33.54 o
  24   6   0      582.88      696.35     65.72 o
  26   6   0      269.30      265.89     44.43 o
  28   6   0       53.68       70.93     32.58 o
  30   6   0      102.08      117.81     36.09 o
   1   7   0      503.44      557.90     40.44 o
   3   7   0      286.61      335.69     43.44 o
   5   7   0      149.86      133.47     26.04 o
   7   7   0      946.79      925.29     24.81 o
   9   7   0        3.79       38.35     29.74 o
  11   7   0     1979.23     1993.19     48.04 o
  13   7   0      266.84      267.35     83.78 o
  15   7   0     2078.85     2365.70     55.19 o
  17   7   0       36.67       68.94     26.14 o
  19   7   0      398.37      403.05     43.59 o
  21   7   0        9.44       48.99     35.69 o
  23   7   0      186.62      180.41     20.05 o
  25   7   0      134.54      221.21     33.40 o
   0   8   0     1354.66     1384.43     30.57 o
   2   8   0       90.75       94.67     20.11 o
   4   8   0      439.36      403.88     23.59 o
   6   8   0       98.24      157.57     37.64 o
   8   8   0      970.67      947.72     45.52 o
  10   8   0       97.46      153.89     26.95 o
  12   8   0      865.08      871.11     35.08 o
  14   8   0       17.10       47.76     23.30 o
  16   8   0      613.80      666.39     28.39 o
  18   8   0      537.40      477.58     61.78 o
  20   8   0      931.07      834.91     29.60 o
  22   8   0      113.23      151.47     24.94 o
   1   9   0      356.47      366.41     27.88 o
   3   9   0       88.12      130.58     20.75 o
   5   9   0       37.88       60.05     30.92 o
   7   9   0      104.26      165.81     56.59 o
   9   9   0      161.82      140.49     24.80 o
  11   9   0      132.26      112.04     24.62 o
  13   9   0      185.49      278.30     28.79 o
  15   9   0       45.42       28.12     28.58 o
 -37   1   1      305.85      271.45     62.62 o
 -35   1   1       34.97       33.82     56.25 o
 -33   1   1     2978.02     2915.47    171.40 o
 -31   1   1      124.51      221.50     30.77 o
 -29   1   1     2085.34     2148.96     78.24 o
 -27   1   1      316.88      434.68     32.38 o
 -25   1   1      608.29      702.32     48.82 o
 -23   1   1       11.08       37.85     17.16 o
 -21   1   1      419.07      321.82     26.24 o
 -19   1   1      546.71      415.32     19.93 o
 -17   1   1    30834.56    30741.89    347.05 o
 -15   1   1      531.74      513.68     48.82 o
 -13   1   1    77742.53    82126.37   1487.98 o
 -11   1   1      664.53      773.29     65.80 o
  -9   1   1    20386.02    19193.54    290.80 o
  -7   1   1    21541.93    23000.96    228.37 o
  -5   1   1    64245.86    71570.15   1031.61 o
  -3   1   1     8878.64     8982.22    141.69 o
  -1   1   1    45861.92    46288.05    148.91 o
   1   1   1    13274.79    14361.94     81.80 o
   3   1   1    11557.75    11491.67    141.50 o
   5   1   1     3975.90     3410.72     61.52 o
   7   1   1     1701.35     1795.54     42.33 o
   9   1   1    21702.40    19601.38    423.47 o
  11   1   1       56.35       87.18     24.65 o
  13   1   1    10032.22     8742.15     75.35 o
  15   1   1     7396.46     6862.09     44.73 o
  17   1   1     7379.06     7187.18     46.90 o
  21   1   1     5676.29     5751.06     33.34 o
  23   1   1     1529.48     1535.96     29.07 o
  25   1   1     2538.42     2564.70     59.43 o
  27   1   1      320.74      291.86     32.90 o
  29   1   1      996.80     1002.34     56.25 o
  31   1   1       10.51      -15.28     49.35 o
  33   1   1      473.49      490.16     46.17 o
  35   1   1      175.04      235.70     64.21 o
 -36   2   1      144.28      134.08     53.07 o
 -34   2   1     1013.58      977.63     37.49 o
 -32   2   1     1167.96     1255.59     57.28 o
 -30   2   1      385.79      417.50     23.10 o
 -28   2   1     2125.41     2155.20    107.19 o
 -26   2   1     3153.47     3195.50    133.73 o
 -24   2   1     1134.60     1288.44     26.77 o
 -22   2   1     6651.95     6474.86    108.26 o
 -20   2   1    10835.08    10533.29    197.41 o
 -18   2   1     9584.90     8927.30     87.92 o
 -16   2   1     3581.63     3620.01     83.84 o
 -14   2   1    19176.46    18191.00    286.03 o
 -12   2   1    18634.77    18917.98    232.69 o
 -10   2   1    39909.05    43579.54    953.60 o
  -8   2   1       54.27       56.67     37.14 o
  -6   2   1    12616.99    14376.53    184.91 o
  -4   2   1    30080.70    31163.34    357.54 o
  -2   2   1    30029.83    31150.31    161.46 o
   0   2   1    17308.03    19550.84     72.70 o
   4   2   1     5807.65     6516.86     74.47 o
   6   2   1    16279.77    15596.77    257.05 o
   8   2   1      581.51      423.82     30.23 o
  10   2   1    41460.35    40747.87    417.10 o
  12   2   1     2083.65     2191.64     43.51 o
  14   2   1    46797.89    46837.39    613.39 o
  16   2   1     6072.20     6032.07    102.19 o
  18   2   1     8124.72     7423.68    164.67 o
  20   2   1     4983.58     4765.45    128.60 o
  22   2   1     5163.72     4939.38     36.69 o
  24   2   1     1459.22     1588.30    104.54 o
  26   2   1     1977.94     1977.23     40.33 o
  28   2   1     2856.94     2991.76    112.50 o
  30   2   1     2924.03     2790.21    127.89 o
  32   2   1     1347.61     1401.82    191.57 o
  34   2   1     1043.29     1210.06     59.96 o
 -35   3   1      403.82      518.37     28.62 o
 -33   3   1     1946.97     2078.44     51.45 o
 -31   3   1       21.51       31.99     19.82 o
 -29   3   1     1920.13     2135.68    148.28 o
 -27   3   1        0.40      -10.26     22.48 o
 -25   3   1     1557.56     1543.08    131.07 o
 -23   3   1     1058.81     1148.80     32.24 o
 -21   3   1      320.07      310.29     21.76 o
 -19   3   1      226.20      277.96     22.62 o
 -17   3   1     3738.33     4183.27     36.87 o
 -15   3   1      868.41     1060.66     27.77 o
 -13   3   1      922.30      958.20     29.32 o
 -11   3   1    11146.21    12838.73    705.66 o
  -9   3   1       81.71      794.78    217.60 o
  -7   3   1    10766.23    11083.83    545.94 o
  -5   3   1    44186.98    44778.18    536.85 o
  -3   3   1    14234.58    13806.58    148.38 o
  -1   3   1    20351.59    19154.51    287.08 o
   1   3   1    14240.80    15248.60     54.35 o
   3   3   1     4985.31     5222.69    187.04 o
   5   3   1    27753.23    27509.40    965.86 o
   7   3   1     1566.88     1514.48     64.53 o
   9   3   1    10671.47    10728.91    293.67 o
  11   3   1     1620.84     1609.36    112.48 o
  13   3   1     6323.71     7104.52     61.56 o
  15   3   1     1655.82     1854.18     70.58 o
  17   3   1    10803.35    12063.21    491.02 o
  19   3   1      234.42      231.80     19.91 o
  21   3   1     5517.01     5479.61    142.59 o
  23   3   1     1053.19     1112.58     99.23 o
  25   3   1     1435.27     1478.43     37.15 o
  27   3   1      412.24      425.26     20.69 o
  29   3   1      527.43      622.58     24.45 o
  31   3   1      279.19      263.34     37.74 o
  33   3   1     2873.95     2745.88     70.58 o
 -34   4   1       83.02       32.20     58.20 o
 -32   4   1      302.62      362.16     36.83 o
 -30   4   1       33.07       53.16     32.29 o
 -28   4   1       56.72       75.88     31.52 o
 -26   4   1      607.70      644.99     40.35 o
 -24   4   1       16.45       38.87     51.47 o
 -22   4   1        2.75      125.60     58.37 o
 -20   4   1      833.65      818.55     54.08 o
 -18   4   1        2.39       66.72     23.70 o
 -16   4   1     4032.59     3836.70     47.76 o
 -14   4   1     2743.61     2948.01    299.36 o
 -12   4   1     5339.97     5095.02    129.43 o
 -10   4   1    14168.97    14811.42    318.34 o
  -8   4   1      235.79      250.20     39.46 o
  -6   4   1      401.86      294.11     47.06 o
  -4   4   1      625.28      716.52     21.76 o
  -2   4   1      167.41      222.97     26.81 o
   0   4   1      176.15      212.72     20.01 o
   2   4   1       63.01       95.04     20.01 o
   4   4   1      154.38       75.45     20.26 o
   6   4   1     6173.96     6615.18    286.41 o
   8   4   1     5621.88     6076.67    114.46 o
  10   4   1     1113.45     1075.37    228.34 o
  12   4   1        0.30       14.38     22.63 o
  14   4   1     1421.06     1366.25    282.31 o
  16   4   1       50.37       -4.13     26.31 o
  18   4   1      471.84      533.07     62.96 o
  20   4   1      517.63      520.61     41.06 o
  22   4   1      808.51      938.92     74.70 o
  24   4   1      500.71      470.96     76.24 o
  26   4   1        1.00       -3.59     18.54 o
  28   4   1       87.09       71.37     26.12 o
  30   4   1        0.27       39.64     31.56 o
  32   4   1       91.50      116.59     31.97 o
 -33   5   1      355.56      282.99     22.50 o
 -31   5   1      380.57      411.01     31.10 o
 -29   5   1      439.98      434.51     47.15 o
 -27   5   1      223.17      249.43     30.52 o
 -25   5   1      859.93      798.47     45.65 o
 -23   5   1      149.72      185.88     25.23 o
 -21   5   1      934.91      883.96     40.90 o
 -19   5   1        4.29       -6.14     17.81 o
 -17   5   1      240.98      264.68     49.35 o
 -15   5   1     1243.25     1367.56     90.69 o
 -13   5   1     2436.17     2401.75     43.52 o
 -11   5   1      996.03     1025.30     28.00 o
  -9   5   1     3014.26     3085.07     82.75 o
  -7   5   1       76.34       88.73     32.42 o
  -5   5   1      332.20      291.33     21.00 o
  -3   5   1      228.09      274.65     20.60 o
  -1   5   1     2758.15     2879.37     54.99 o
   1   5   1      311.28      342.50     25.65 o
   3   5   1     3389.24     3728.79    138.64 o
   5   5   1      105.21      155.85     30.03 o
   7   5   1      743.75      812.12     79.75 o
   9   5   1     6333.03     6136.25     34.64 o
  11   5   1      969.47     1276.88     62.56 o
  13   5   1     6221.10     6071.07     45.35 o
  15   5   1      283.42      354.48     46.70 o
  17   5   1     7902.74     7702.92    130.29 o
  19   5   1      101.01      126.99     31.18 o
  21   5   1     3214.01     3086.36     61.28 o
  23   5   1      185.50      199.53     52.54 o
  25   5   1       22.03       84.36     20.45 o
  27   5   1        0.74       38.44     30.42 o
  29   5   1      677.36      640.83     75.68 o
  31   5   1      201.02      185.56     23.74 o
 -30   6   1      235.91      201.95     20.12 o
 -28   6   1      852.25      900.92     60.82 o
 -26   6   1      367.83      416.15     48.87 o
 -24   6   1      399.19      405.44     63.88 o
 -22   6   1     2431.31     2320.27     58.82 o
 -20   6   1     1337.48     1417.57     84.56 o
 -18   6   1      619.78      680.21     39.80 o
 -16   6   1     1959.21     1930.26    210.14 o
 -14   6   1     1568.33     1674.22     32.64 o
 -12   6   1      805.14      808.18     39.15 o
 -10   6   1     5042.41     5075.54     94.99 o
  -8   6   1      712.31      643.46     27.45 o
  -6   6   1     5799.27     5887.99    166.29 o
  -4   6   1      205.18      201.49     20.20 o
  -2   6   1     6153.12     5721.62     32.88 o
   0   6   1     1644.40     1770.59     36.00 o
   2   6   1     6131.92     6317.81     32.41 o
   4   6   1       10.48       12.80     22.00 o
   6   6   1     3053.24     2947.48     82.59 o
   8   6   1      336.72      327.20     22.90 o
  10   6   1     1480.91     1460.96     40.16 o
  12   6   1     1635.68     1652.88     34.36 o
  14   6   1     1432.10     1452.43     29.79 o
  16   6   1       91.88       37.97     31.89 o
  18   6   1     1778.12     1764.70     50.60 o
  20   6   1     1011.66      916.43     27.98 o
  22   6   1     1490.24     1477.40     62.82 o
  24   6   1       17.03       73.51     20.19 o
  26   6   1      112.72      124.71     23.69 o
  28   6   1       89.65      126.76     28.01 o
 -27   7   1      143.48      144.90     25.07 o
 -25   7   1      931.22      865.49     55.31 o
 -23   7   1       13.52       41.72     49.02 o
 -21   7   1     1452.80     1468.98    166.82 o
 -19   7   1       38.45       12.60     24.30 o
 -17   7   1     1214.35     1204.56     44.77 o
 -15   7   1      166.38      133.27     32.24 o
 -13   7   1     1446.33     1400.47     94.95 o
 -11   7   1      591.71      692.15     64.58 o
  -9   7   1     1884.39     1883.43    126.18 o
  -7   7   1      414.43      377.55     24.02 o
  -5   7   1     1126.98     1129.89     65.26 o
  -3   7   1      623.74      643.54     24.20 o
  -1   7   1      286.92      292.84     30.79 o
   1   7   1      713.77      689.53     39.58 o
   3   7   1     1677.46     1644.41     65.38 o
   5   7   1      504.68      500.84     29.07 o
   7   7   1     1684.40     1743.09     37.87 o
   9   7   1      215.88      216.00     38.65 o
  11   7   1        7.06       94.37     25.72 o
  13   7   1     1168.21     1203.56     25.28 o
  15   7   1     1983.20     1910.16     29.61 o
  17   7   1      472.85      502.89     66.58 o
  19   7   1      341.67      441.96     35.13 o
  21   7   1      893.07      881.39     82.40 o
  23   7   1       62.40       57.05     22.29 o
  25   7   1        5.82       12.21     21.50 o
 -22   8   1       68.16       93.36     20.47 o
 -20   8   1        0.05      -13.06     39.95 o
 -18   8   1       71.16       44.91     23.81 o
 -16   8   1       69.78      121.68     27.43 o
 -14   8   1      291.16      367.66     87.16 o
 -12   8   1      265.48      211.20     28.77 o
 -10   8   1       40.18      127.96     26.35 o
  -8   8   1        1.93       38.82     22.53 o
  -6   8   1        9.64       50.78     22.53 o
  -4   8   1       52.64       65.07     28.71 o
  -2   8   1       55.19       38.06     42.43 o
   0   8   1       37.76       93.86     30.77 o
   2   8   1       71.76      153.98     23.08 o
   4   8   1        9.14        5.59     23.28 o
   6   8   1        0.87        2.32     25.94 o
   8   8   1      761.65      723.51     24.43 o
  10   8   1       32.61       35.98     26.04 o
  12   8   1       15.71       -2.37     22.51 o
  14   8   1       32.76       38.31     23.30 o
  16   8   1        0.13       13.24     23.31 o
  18   8   1        5.58       63.26     23.94 o
  20   8   1       10.71       27.68     24.46 o
 -15   9   1        6.78       21.33     28.39 o
 -13   9   1      583.16      485.51     25.36 o
 -11   9   1      478.30      491.08     25.85 o
  -9   9   1      244.57      291.17     50.37 o
  -7   9   1       41.69       30.27     21.61 o
  -5   9   1       91.65      179.88     31.39 o
  -3   9   1       13.35       27.41     22.95 o
  -1   9   1      509.04      538.59     22.51 o
   1   9   1       57.19       94.84     21.02 o
   3   9   1       80.45      103.13     21.04 o
   5   9   1       21.74       73.94     27.57 o
   7   9   1       79.86       60.53     39.28 o
   9   9   1      356.90      297.34     38.31 o
  11   9   1      494.69      526.93     28.99 o
  13   9   1       73.28       86.19     32.97 o
 -38   0   2     1106.32     1019.93     38.21 o
 -36   0   2     1598.95     1456.14     52.01 o
 -34   0   2     2113.25     2071.71     50.94 o
 -32   0   2     2092.17     2064.28     39.27 o
 -30   0   2     1687.38     1950.72     47.76 o
 -28   0   2       28.43        4.25     29.72 o
 -26   0   2      235.56      386.02     30.25 o
 -24   0   2     1489.56     1641.58     34.49 o
 -22   0   2     1872.89     2009.63     35.27 o
 -20   0   2     1820.14     1739.61     76.42 o
 -18   0   2    12332.07    12430.52     99.23 o
 -14   0   2     7806.76     6679.54     46.70 o
 -10   0   2    64230.30    66028.32    208.02 o
  -8   0   2    17261.77    15088.24     88.40 o
  -6   0   2     3895.07     5113.61     69.66 o
  -4   0   2      465.51      721.70     46.90 o
  -2   0   2     1666.04     2483.06     84.41 o
   0   0   2    60766.22    53461.15    351.30 o
   4   0   2    40569.22    42845.76    201.65 o
   6   0   2      717.71      522.17     47.76 o
   8   0   2    55463.22    50229.41    170.87 o
  12   0   2    38995.71    38405.17    130.54 o
  18   0   2     3928.43     3885.52     46.70 o
  20   0   2    11940.27    11710.68     66.86 o
  22   0   2     2193.98     2347.65     39.27 o
  24   0   2      184.15      272.76     43.51 o
  26   0   2     1403.59     1722.53     47.76 o
  28   0   2     2256.58     2459.09     50.94 o
  30   0   2     5014.22     5093.31     48.82 o
  32   0   2     2488.03     2399.66     43.51 o
  34   0   2      972.32     1084.68     38.21 o
 -39   1   2       11.65      137.97     49.88 o
 -37   1   2      253.84      243.85     27.88 o
 -35   1   2      489.07      543.95     23.98 o
 -33   1   2      242.00      182.54     26.11 o
 -31   1   2     5049.21     5153.74     89.29 o
 -29   1   2       69.05       41.18     20.06 o
 -27   1   2     1329.20     1657.87     43.51 o
 -25   1   2     3016.79     2765.65     35.64 o
 -23   1   2     1667.37     1690.87     75.35 o
 -21   1   2     2358.95     2202.81     38.40 o
 -19   1   2     1192.52      880.43     28.63 o
 -17   1   2       94.20       84.91     45.64 o
 -15   1   2    29616.77    33772.48    126.30 o
 -13   1   2    18457.00    17717.93    396.94 o
 -11   1   2     8284.25     7056.14    130.19 o
  -9   1   2    17211.95    19961.30    608.91 o
  -7   1   2     8980.53     9135.95    285.92 o
  -5   1   2      817.46      517.55     53.45 o
  -3   1   2   102215.42    99522.73    336.44 o
  -1   1   2    14125.10    17405.68    100.03 o
   1   1   2    25521.27    31150.56    234.38 o
   3   1   2      827.83      354.54     78.29 o
   5   1   2    24727.38    23739.52    335.38 o
   7   1   2      466.00      632.55     42.45 o
  11   1   2    32931.70    33083.25    773.71 o
  13   1   2    10853.33    10019.47     92.87 o
  15   1   2    14063.08    14078.26    182.55 o
  17   1   2     1304.94     1424.62     68.46 o
  19   1   2     9619.68    10046.34    228.85 o
  21   1   2      585.21      596.37     22.88 o
  23   1   2     6984.07     7034.86     80.13 o
  25   1   2      507.42      690.92     44.58 o
  27   1   2     2280.10     2495.18     42.45 o
  29   1   2      839.03      952.87     46.17 o
  31   1   2      677.82      732.86     28.07 o
  33   1   2       38.78       66.95     43.51 o
  35   1   2      878.17      875.22     39.80 o
 -38   2   2        2.54      -24.73     24.73 o
 -36   2   2      112.03      106.66     26.89 o
 -34   2   2      681.41      621.51     21.88 o
 -32   2   2      218.22      260.36     81.19 o
 -30   2   2       15.76       56.70     19.41 o
 -28   2   2      465.62      456.88     42.65 o
 -26   2   2      427.47      491.69     31.49 o
 -24   2   2     1515.33     1650.21     33.39 o
 -22   2   2        9.64       19.26     21.76 o
 -20   2   2       11.45      110.38     30.78 o
 -18   2   2        1.46       23.50     19.37 o
 -16   2   2     6783.99     7049.59     80.74 o
 -14   2   2     5120.90     5226.17    360.32 o
 -12   2   2     1709.97     2691.13    120.17 o
 -10   2   2      962.36      728.08     33.02 o
  -8   2   2      164.62      242.70     50.41 o
  -6   2   2      167.80      117.72     31.97 o
  -4   2   2     4837.11     6251.52     53.06 o
  -2   2   2     1275.30     2232.96     35.39 o
   0   2   2    77576.28    72986.94   1255.55 o
   2   2   2    95288.42   106132.67    264.27 o
   4   2   2     6598.27     8163.82    131.85 o
   6   2   2     2102.93     1914.56     31.84 o
   8   2   2       89.12      362.61     91.97 o
  10   2   2      413.43      446.84     24.02 o
  12   2   2        7.85       39.27     46.70 o
  14   2   2     1578.28     1740.18     82.96 o
  16   2   2       28.44        9.96     20.17 o
  18   2   2        0.98       50.94     27.59 o
  20   2   2     6697.93     6974.65    148.44 o
  22   2   2     2262.53     2201.68     53.90 o
  24   2   2     1462.00     1566.88     37.94 o
  26   2   2     1150.51     1132.71     26.95 o
  28   2   2     1089.03     1090.57     28.46 o
  30   2   2       80.32      151.83     31.14 o
  32   2   2       32.51      102.95     62.09 o
  34   2   2      212.84      244.25     40.86 o
 -37   3   2      141.24      209.81     31.69 o
 -35   3   2     1012.59      968.29     45.11 o
 -33   3   2       28.60       15.30     18.91 o
 -31   3   2     2053.18     2102.98     31.10 o
 -29   3   2      327.23      284.71     25.11 o
 -27   3   2     1326.78     1118.19     78.40 o
 -25   3   2        0.98       48.06     23.75 o
 -23   3   2      243.27      322.75     29.19 o
 -21   3   2      479.43      509.81     19.17 o
 -19   3   2      888.57      772.78     73.76 o
 -17   3   2     1577.59     1401.17     38.21 o
 -15   3   2     4473.99     4153.10     85.58 o
 -13   3   2        8.47       74.03     25.91 o
 -11   3   2    24775.33    26951.72    656.25 o
  -9   3   2    12078.42    11908.19    278.95 o
  -7   3   2    21959.59    20982.73    336.28 o
  -5   3   2      685.96     1129.34     83.51 o
  -3   3   2    13792.73    14760.64     91.30 o
  -1   3   2      304.21      614.61     22.67 o
   1   3   2    58657.93    57137.23    523.49 o
   3   3   2       49.65      106.27     20.32 o
   5   3   2     6327.10     7389.00    111.83 o
   7   3   2      684.88      486.78     37.44 o
   9   3   2     3255.01     2839.31     63.35 o
  11   3   2     2789.20     3036.23    302.39 o
  13   3   2       62.47       21.62     25.13 o
  15   3   2     6435.27     5850.72     55.19 o
  17   3   2     1214.66     1108.64     48.92 o
  19   3   2     8229.01     7815.55    191.38 o
  21   3   2        8.16       16.98     30.77 o
  23   3   2     3286.35     2969.70     40.33 o
  25   3   2      238.46      259.92     37.25 o
  27   3   2      589.47      542.60     64.74 o
  29   3   2       47.14      112.94     35.55 o
  31   3   2     1150.73     1132.00     29.79 o
  33   3   2        7.45      -28.79     28.79 o
 -34   4   2      971.33      844.87     29.00 o
 -32   4   2      607.40      671.75     33.25 o
 -30   4   2     2535.85     2417.54    135.87 o
 -28   4   2      203.91      280.26     26.11 o
 -26   4   2     1220.67     1247.60     26.14 o
 -24   4   2     5583.59     5629.27    195.12 o
 -22   4   2      952.84     1029.46     35.77 o
 -20   4   2     3078.69     3165.83     72.27 o
 -18   4   2     1753.67     1816.46     62.09 o
 -16   4   2     4795.47     4821.91    227.82 o
 -14   4   2     2637.06     2514.00    242.34 o
 -12   4   2     2763.13     2677.66     54.05 o
 -10   4   2    14669.70    13778.31    436.56 o
  -8   4   2     7239.10     7348.40     75.85 o
  -6   4   2       97.56       86.92     22.01 o
  -4   4   2     8565.33     7927.30     49.94 o
  -2   4   2     2431.71     2959.52     28.13 o
   0   4   2    33496.12    33760.93    392.05 o
   2   4   2     9983.13    11165.27     99.30 o
   4   4   2    60040.42    62671.51   1003.24 o
   6   4   2    16168.90    17309.68    353.59 o
   8   4   2    15152.07    15149.91    352.85 o
  10   4   2      127.15      103.19     25.21 o
  12   4   2     5879.79     6038.63    110.74 o
  14   4   2     1073.17     1144.41     26.63 o
  16   4   2    11939.29    12285.20    165.57 o
  18   4   2      475.92      465.25     42.74 o
  20   4   2     9279.35     8912.09    192.71 o
  22   4   2      119.82      132.02     17.69 o
  24   4   2     4185.05     4108.14    109.60 o
  26   4   2      270.70      329.05     36.26 o
  28   4   2      762.27      703.72     22.13 o
  30   4   2      377.38      336.20     21.75 o
  32   4   2     2316.20     2044.02     53.16 o
 -33   5   2      483.13      495.79     58.21 o
 -31   5   2      692.74      791.62     69.36 o
 -29   5   2       73.00      111.55     23.08 o
 -27   5   2     1962.42     1992.75    126.53 o
 -25   5   2       18.83       89.64     22.63 o
 -23   5   2     4458.40     4552.54    145.99 o
 -21   5   2       77.20       53.85     18.24 o
 -19   5   2     4232.42     4468.37    281.13 o
 -17   5   2      112.16       58.32     30.74 o
 -15   5   2     2020.56     1972.31    160.94 o
 -13   5   2       38.08       85.85     27.29 o
 -11   5   2     1509.55     1334.13     83.06 o
  -9   5   2      843.81      938.07     28.17 o
  -7   5   2     1615.83     1480.84     87.87 o
  -5   5   2      215.63      201.61     20.50 o
  -3   5   2      107.92      114.54     25.41 o
  -1   5   2     3490.67     3444.33     55.61 o
   1   5   2     1717.34     1526.28     40.62 o
   3   5   2     5470.25     5810.81     96.68 o
   5   5   2     5383.48     5028.68    230.89 o
   7   5   2     5474.01     5472.74    384.62 o
   9   5   2      971.49      886.67     30.88 o
  11   5   2      465.19      379.86     43.55 o
  13   5   2        9.91       28.64     20.52 o
  15   5   2       31.63       74.93     24.73 o
  17   5   2     3926.76     4095.30    125.66 o
  19   5   2     3828.90     3845.79    211.49 o
  21   5   2      521.63      554.06     27.28 o
  23   5   2     1796.63     1782.25     88.85 o
  25   5   2      129.02      225.69     22.94 o
  27   5   2       38.53       11.63     34.28 o
  29   5   2       22.54       73.78     18.06 o
 -30   6   2       42.84       62.27     23.54 o
 -28   6   2        2.81       28.14     19.14 o
 -26   6   2        0.09       43.15     20.30 o
 -24   6   2      309.78      289.33     19.22 o
 -22   6   2      147.93      253.08     51.47 o
 -20   6   2      276.44      295.94     34.01 o
 -18   6   2      237.52      286.56     32.90 o
 -16   6   2        3.12       25.15     38.60 o
 -14   6   2      121.38      141.26     22.66 o
 -12   6   2     1185.82     1105.16    159.18 o
 -10   6   2       62.06      102.41     21.89 o
  -8   6   2     2195.71     2037.34    129.74 o
  -6   6   2        9.23       21.36     26.50 o
  -4   6   2        6.32       81.30     41.36 o
  -2   6   2        0.09      -14.91     22.55 o
   0   6   2        3.01       69.78     20.57 o
   2   6   2      167.65      243.13     20.46 o
   4   6   2      204.38      285.02     51.93 o
   6   6   2      848.04      810.01     33.72 o
   8   6   2     1343.91     1408.46    103.05 o
  10   6   2      354.84      330.95     28.22 o
  12   6   2       43.79       39.48     25.32 o
  14   6   2       61.66      118.47     45.64 o
  16   6   2        0.76      -32.74     32.74 o
  18   6   2       58.41      102.12     40.47 o
  20   6   2        1.96       53.48     22.90 o
  22   6   2      127.86      130.22     23.13 o
  24   6   2      135.60      162.54     34.82 o
  26   6   2        2.77       51.43     21.12 o
  28   6   2        8.34       78.94     23.44 o
 -27   7   2      337.77      289.35     37.38 o
 -25   7   2        1.83      -19.56     19.56 o
 -23   7   2      962.15      899.72     59.13 o
 -21   7   2        1.30       -7.19     20.00 o
 -19   7   2      153.56      163.00     26.87 o
 -17   7   2      474.12      533.38     33.34 o
 -15   7   2       38.78       55.55     43.61 o
 -13   7   2       72.12       88.82     25.72 o
 -11   7   2     1158.25     1097.21     28.39 o
  -9   7   2      257.70      344.68     44.22 o
  -7   7   2      622.84      588.83     30.72 o
  -5   7   2        3.82      -14.07     22.02 o
  -3   7   2      751.26      862.43     52.57 o
  -1   7   2      185.41      237.01     27.42 o
   1   7   2     1542.13     1578.40     56.07 o
   3   7   2      960.88      926.87     33.76 o
   5   7   2      258.87      383.98     46.66 o
   7   7   2        6.39      -20.89     20.89 o
   9   7   2      347.09      372.17     29.60 o
  11   7   2      480.73      467.30     32.59 o
  13   7   2        5.81       21.18     25.94 o
  15   7   2       91.57      103.57     22.53 o
  17   7   2        6.99        3.24     24.28 o
  19   7   2     1235.47     1202.79     48.60 o
  21   7   2      245.63      218.77     30.64 o
  23   7   2      189.81      169.03     24.20 o
 -22   8   2      552.57      536.33     47.95 o
 -20   8   2      510.85      518.89     38.14 o
 -18   8   2      950.33      871.49    101.60 o
 -16   8   2      938.70      976.93     46.41 o
 -14   8   2      370.73      419.64     44.37 o
 -12   8   2     1973.86     1817.17     71.75 o
 -10   8   2      730.03      745.56     49.16 o
  -8   8   2      563.84      590.43     27.37 o
  -6   8   2       19.69       10.44     26.55 o
  -4   8   2       22.25      106.41     29.19 o
  -2   8   2      414.82      439.55     35.23 o
   0   8   2      315.80      324.76     23.48 o
   2   8   2      345.26      354.14     21.45 o
   4   8   2      727.64      823.00     36.15 o
   6   8   2       75.16       84.63     41.59 o
   8   8   2       73.91      147.05     37.66 o
  10   8   2       22.34       19.59     25.38 o
  12   8   2      216.39      276.10     55.32 o
  14   8   2       75.24       71.15     23.68 o
  16   8   2      283.90      352.68     27.95 o
  18   8   2      273.19      219.14     34.15 o
  20   8   2      415.20      494.68     31.00 o
 -17   9   2       19.18       77.81     37.85 o
 -15   9   2      790.12      745.15     71.57 o
 -13   9   2      266.96      243.23     28.59 o
 -11   9   2      821.25      743.77     31.57 o
  -9   9   2      189.40      188.34     24.72 o
  -7   9   2      502.58      497.05     25.22 o
  -5   9   2      138.86      201.37     26.96 o
  -3   9   2      160.29      142.94     24.26 o
  -1   9   2       79.83       67.65     21.46 o
   1   9   2       87.59       50.37     23.60 o
   3   9   2       85.41      127.45     24.34 o
   5   9   2      708.70      651.57     28.00 o
   7   9   2      658.73      604.15     26.20 o
   9   9   2       39.67       64.60     42.24 o
  11   9   2      115.78      131.80     59.49 o
  13   9   2       91.66       94.71     28.59 o
 -39   1   3       26.19       16.45     34.52 o
 -37   1   3      321.56      331.73     28.46 o
 -35   1   3        6.36       13.00     23.33 o
 -33   1   3     2921.42     3026.87     43.79 o
 -31   1   3      242.98      309.88     50.29 o
 -29   1   3     7731.26     7718.44    113.96 o
 -27   1   3      116.47      137.58     27.06 o
 -25   1   3     3314.13     3427.56     46.90 o
 -23   1   3      705.94      657.15     56.25 o
 -21   1   3     2643.71     2251.56     37.41 o
 -19   1   3      114.54       89.24     22.13 o
 -17   1   3     1160.62      665.45     35.02 o
 -15   1   3     3054.78     3475.82     72.76 o
 -13   1   3       49.64       77.66     24.38 o
 -11   1   3      811.53      847.06     24.42 o
  -9   1   3       71.58       32.87     21.81 o
  -7   1   3    21379.87    22588.58    673.11 o
  -5   1   3      760.67     1129.99     42.32 o
  -3   1   3     9174.49     8784.13     73.55 o
  -1   1   3    22205.32    22755.81    117.34 o
   1   1   3      143.98       90.35     33.16 o
   3   1   3    24860.89    26504.49   1499.12 o
   5   1   3     2451.60     2230.34     47.65 o
   9   1   3     7978.16     7272.04    223.41 o
  11   1   3     2063.23     1856.99     85.38 o
  13   1   3    15063.61    15066.37    277.87 o
  15   1   3     2971.94     2985.49     29.33 o
  17   1   3    11422.08    11038.86     73.23 o
  19   1   3      431.49      418.05     23.26 o
  21   1   3    12210.65    12055.93    330.60 o
  23   1   3      170.29      221.82     32.90 o
  25   1   3     4894.87     4992.50     36.72 o
  27   1   3      657.82      626.44     23.26 o
  29   1   3     1162.69     1160.02     44.05 o
  31   1   3      580.12      601.76     44.05 o
  33   1   3     1356.38     1330.55     61.03 o
 -38   2   3      107.89      109.76     35.13 o
 -36   2   3     2364.32     2159.46     64.62 o
 -34   2   3     2192.67     1953.50     80.13 o
 -32   2   3     5949.30     5968.56    153.43 o
 -30   2   3      633.75      649.03     31.49 o
 -28   2   3     2976.69     3216.80     58.31 o
 -26   2   3      747.64      806.61     31.52 o
 -24   2   3     3334.19     3464.52     89.47 o
 -22   2   3     7289.51     7210.88     43.51 o
 -20   2   3     6942.20     6860.00     51.88 o
 -18   2   3     5631.11     5372.49     93.93 o
 -16   2   3     4125.53     3747.52     79.05 o
 -14   2   3    14200.40    13863.96    416.05 o
 -12   2   3    12074.05    13491.19     84.15 o
 -10   2   3     9357.94     8957.63    243.65 o
  -8   2   3     6817.21     6839.73    125.77 o
  -6   2   3      199.78      212.75     33.39 o
  -4   2   3      631.96      583.03     34.11 o
  -2   2   3    10811.47     9944.30     64.24 o
   0   2   3    18974.27    18735.04    633.28 o
   2   2   3     9659.77     9214.54    232.54 o
   4   2   3       45.85       69.25     30.33 o
   6   2   3    47208.98    46501.82    737.51 o
   8   2   3      510.28      640.00     77.29 o
  10   2   3    70198.13    67326.03   1070.35 o
  12   2   3      460.38      604.96     46.70 o
  14   2   3    15513.94    14690.37    533.71 o
  16   2   3      188.59      167.63     22.26 o
  18   2   3    18715.33    17736.93    414.45 o
  20   2   3       90.08      134.73     25.53 o
  22   2   3    15073.92    14968.69    270.36 o
  24   2   3      142.39      164.51     44.58 o
  26   2   3      764.05      837.27     46.70 o
  28   2   3      473.91      489.27     46.70 o
  30   2   3     1346.48     1322.76    111.97 o
  32   2   3      490.89      484.14     28.46 o
 -37   3   3       81.43       64.20     27.95 o
 -35   3   3     1051.57     1131.97     30.13 o
 -33   3   3      764.17      827.94     28.02 o
 -31   3   3       74.94       75.07     19.77 o
 -29   3   3     1981.84     2057.10     85.11 o
 -27   3   3      242.94      242.35     25.74 o
 -25   3   3      311.11      427.11     18.17 o
 -23   3   3      721.95      633.44    100.83 o
 -21   3   3     2117.95     2142.72     57.06 o
 -19   3   3        2.81       11.14     22.51 o
 -17   3   3     5214.72     5942.99    175.65 o
 -15   3   3      172.21      181.90     20.42 o
 -13   3   3    27812.99    30417.18    822.87 o
 -11   3   3      661.08      904.36     78.83 o
  -9   3   3    34203.46    34904.60    840.45 o
  -7   3   3      427.45      321.26     28.59 o
  -5   3   3    14665.32    12682.01    324.91 o
  -3   3   3     7184.70     7303.65     60.32 o
  -1   3   3    12324.47    12724.56    227.12 o
   1   3   3    38679.38    38119.70    881.76 o
   3   3   3    16202.49    15841.28    427.70 o
   5   3   3     2362.87     2450.47     91.53 o
   7   3   3     9109.08     9934.77    597.70 o
   9   3   3      121.66      107.86     19.73 o
  11   3   3     2754.61     2726.55     56.25 o
  13   3   3      826.01      769.24     38.83 o
  15   3   3     2815.05     3058.90    191.66 o
  17   3   3      129.26      122.33     21.76 o
  19   3   3     7211.49     7204.06    355.03 o
  21   3   3     2544.69     2809.03    157.67 o
  23   3   3     1530.53     1512.26     79.77 o
  25   3   3     3685.41     3987.02    170.70 o
  27   3   3      164.66      182.91     47.23 o
  29   3   3      695.40      747.93     29.02 o
  31   3   3      417.34      413.88     44.05 o
 -36   4   3        8.79       57.54     24.32 o
 -34   4   3      243.57      316.06     37.32 o
 -32   4   3       84.68      158.02     22.66 o
 -30   4   3      619.09      599.53     23.81 o
 -28   4   3        2.85        6.47     35.55 o
 -26   4   3        0.17       23.75     36.93 o
 -24   4   3       37.55      132.31     59.62 o
 -22   4   3       78.52      119.71     21.76 o
 -20   4   3      412.10      528.55     60.05 o
 -18   4   3       45.67       85.63     37.99 o
 -16   4   3     2003.62     2119.03     75.85 o
 -14   4   3      408.16      441.36     62.82 o
 -12   4   3     1893.24     2020.18    176.47 o
 -10   4   3     5004.05     4882.54    456.39 o
  -8   4   3     3596.94     4150.63     46.98 o
  -6   4   3        8.10       49.59     26.14 o
  -4   4   3       26.50       13.37     22.53 o
  -2   4   3      166.65      349.14     36.77 o
   0   4   3     2789.15     2290.11    127.91 o
   2   4   3     4621.91     4970.07    286.92 o
   4   4   3     3146.28     3432.70     74.40 o
   6   4   3       28.85       68.81     33.48 o
   8   4   3      554.76      553.83     24.22 o
  10   4   3       58.09      105.00     43.01 o
  12   4   3       11.42       24.65     21.76 o
  14   4   3      698.33      467.36     63.15 o
  16   4   3     3590.09     3551.88     36.11 o
  18   4   3      149.71      215.50     64.97 o
  20   4   3      268.98      325.23     35.23 o
  22   4   3      482.61      577.28     55.76 o
  24   4   3       23.08       36.80     28.44 o
  26   4   3        0.68       13.96     20.47 o
  28   4   3       11.25       70.18     23.35 o
  30   4   3      163.39       97.19     24.20 o
 -33   5   3      503.39      457.84     21.87 o
 -31   5   3       95.38      108.59     21.02 o
 -29   5   3      572.71      565.23     29.41 o
 -27   5   3       82.31      148.13     28.67 o
 -25   5   3     1370.83     1329.20     95.71 o
 -23   5   3      159.41      218.44     20.56 o
 -21   5   3     1653.75     1642.53     81.40 o
 -19   5   3       52.22       70.46     16.71 o
 -17   5   3     2365.21     2291.54     70.58 o
 -15   5   3       12.46       17.98     22.01 o
 -13   5   3     2645.92     2667.91    105.00 o
 -11   5   3        6.09       31.84     26.02 o
  -9   5   3     7497.05     7602.32     41.38 o
  -7   5   3     1686.15     1873.30     29.78 o
  -5   5   3     3209.03     3448.26     90.23 o
  -3   5   3      234.78      234.68     20.60 o
  -1   5   3     5308.84     5178.30     39.06 o
   1   5   3     1039.62     1063.70     55.45 o
   3   5   3    15725.35    16423.65    244.23 o
   5   5   3     1164.18     1066.19     42.74 o
   7   5   3     8301.23     8098.47     77.93 o
   9   5   3      191.38      224.20     22.66 o
  11   5   3      934.42     1025.97    135.01 o
  13   5   3     3478.88     3561.53    297.70 o
  15   5   3     1914.55     1886.77    112.51 o
  17   5   3     1087.58     1038.83     67.99 o
  19   5   3      210.13      252.14     50.68 o
  21   5   3     2959.46     2874.43     82.06 o
  23   5   3      144.04      153.00     21.96 o
  25   5   3       22.25       74.97     20.36 o
  27   5   3      194.77      216.70     21.21 o
  29   5   3      389.48      382.01     36.77 o
 -32   6   3      270.41      204.56     22.60 o
 -30   6   3        5.99       29.97     34.16 o
 -28   6   3     1013.69      954.32     52.29 o
 -26   6   3      357.02      380.00     22.52 o
 -24   6   3     1457.77     1424.09     23.28 o
 -22   6   3     1289.13     1351.73     34.16 o
 -20   6   3      206.37      269.15     20.36 o
 -18   6   3      340.15      459.91     72.17 o
 -16   6   3      509.80      529.63     49.35 o
 -14   6   3     9009.01     8763.26    250.88 o
 -12   6   3     2113.81     2047.10    103.27 o
 -10   6   3     4785.55     4751.43     69.76 o
  -8   6   3     6442.88     6177.29    215.47 o
  -6   6   3     2953.31     2785.08     46.00 o
  -4   6   3      199.26      254.68     20.45 o
  -2   6   3     1491.41     1521.87     47.95 o
   0   6   3     1148.70     1137.36     27.73 o
   2   6   3     4710.00     4625.68     73.84 o
   4   6   3     2626.76     2594.21     65.93 o
   6   6   3    11282.73    11037.59    262.37 o
   8   6   3     2883.63     2830.99    107.22 o
  10   6   3       28.40       96.04     29.39 o
  12   6   3      263.10      289.62     58.01 o
  14   6   3      813.53      895.84     54.55 o
  16   6   3        0.30       -0.03     25.51 o
  18   6   3     3058.94     2920.14     81.95 o
  20   6   3      169.26      138.20     32.97 o
  22   6   3      957.78      915.24     46.88 o
  24   6   3       38.07       61.40     17.48 o
  26   6   3      274.62      270.20     25.89 o
 -27   7   3        0.35       50.81     63.53 o
 -25   7   3      966.39      976.56     54.99 o
 -23   7   3        0.27      -17.52     17.52 o
 -21   7   3     1511.38     1598.04    120.41 o
 -19   7   3      199.56      218.99     18.70 o
 -17   7   3     1879.55     1865.90    130.54 o
 -15   7   3       16.48       44.97     27.93 o
 -13   7   3     1063.93     1070.93     82.31 o
 -11   7   3      139.36      182.45     26.14 o
  -9   7   3     1745.34     1871.04    101.30 o
  -7   7   3       44.09       73.54     31.95 o
  -5   7   3      816.31      704.13     54.54 o
  -3   7   3       52.42       47.50     25.28 o
  -1   7   3       77.96       73.90     49.02 o
   1   7   3      270.28      249.29     19.92 o
   3   7   3      601.66      579.16     23.74 o
   5   7   3      662.02      684.27     29.95 o
   7   7   3     1967.79     2016.66    123.36 o
   9   7   3     3463.60     3244.55    103.80 o
  11   7   3      171.54      185.25     18.78 o
  13   7   3       30.66      -19.37     25.91 o
  15   7   3       95.68      153.36     26.64 o
  17   7   3      213.91      225.57     23.88 o
  19   7   3      380.06      416.26     24.34 o
  21   7   3     1195.87     1228.08    102.02 o
  23   7   3        2.00       29.63     26.65 o
 -24   8   3      213.95      257.82     67.40 o
 -22   8   3      160.30      213.44     37.72 o
 -20   8   3       20.89       63.92     19.43 o
 -18   8   3      314.95      288.42     24.08 o
 -16   8   3      555.98      439.92     46.40 o
 -14   8   3       59.51       90.29     23.68 o
 -12   8   3        5.26       78.06     22.66 o
 -10   8   3        1.20      -13.91     22.66 o
  -8   8   3       25.51       48.11     26.85 o
  -6   8   3      783.55      684.77     24.66 o
  -4   8   3      435.38      496.34     56.37 o
  -2   8   3       65.79       70.41     22.81 o
   0   8   3      593.28      582.96     22.98 o
   2   8   3        2.75       21.95     20.01 o
   4   8   3      733.43      752.53     24.98 o
   6   8   3      420.67      427.82     52.01 o
   8   8   3      668.49      608.20     32.76 o
  10   8   3      429.55      325.96     44.05 o
  12   8   3      701.49      574.73     46.15 o
  14   8   3      255.81      272.34     73.45 o
  16   8   3        4.27       20.35     24.08 o
  18   8   3       31.97      103.39     28.17 o
 -17   9   3       35.78       65.40     24.46 o
 -15   9   3       23.10       28.99     45.61 o
 -13   9   3      203.96      256.75     62.77 o
 -11   9   3        0.96        3.48     23.28 o
  -9   9   3       50.36       77.85     23.95 o
  -7   9   3       19.25       10.50     23.67 o
  -5   9   3       16.35       57.90     27.16 o
  -3   9   3       13.69        5.24     23.44 o
  -1   9   3       55.87      113.20     21.50 o
   1   9   3       63.83       56.23     27.89 o
   3   9   3      521.86      514.20     42.91 o
   5   9   3      156.49       99.27     43.14 o
   7   9   3       75.61      121.05     49.88 o
   9   9   3        0.95       42.05     27.98 o
  11   9   3       15.33       40.16     24.80 o
 -40   0   4      112.48      272.76     47.76 o
 -38   0   4      562.47      621.94     47.76 o
 -36   0   4        3.76       81.72     31.84 o
 -34   0   4    10088.71     9334.37     60.50 o
 -32   0   4     2270.44     2077.60     58.90 o
 -30   0   4    10535.20    10450.02     45.64 o
 -28   0   4      569.55      547.99     25.70 o
 -26   0   4      446.92      408.61     42.45 o
 -24   0   4     3030.10     2992.06     65.80 o
 -22   0   4     1987.68     1911.45     49.88 o
 -20   0   4     8844.57     7820.49     42.40 o
 -18   0   4     1203.30      818.28     35.02 o
 -16   0   4    16305.56    15978.60     67.91 o
 -14   0   4    20391.07    22042.08    228.72 o
 -12   0   4     1885.80     1234.75     40.90 o
 -10   0   4    43467.89    45133.90    210.14 o
  -8   0   4     7561.19     8716.20     78.05 o
  -6   0   4     2463.51     3449.61     61.15 o
  -4   0   4    73690.48    69488.24    324.77 o
  -2   0   4    13067.01    11769.39    152.30 o
   0   0   4    64583.89    74572.00    291.86 o
   6   0   4    37179.30    41682.55    158.14 o
   8   0   4    46567.68    47900.86    156.02 o
  10   0   4     2769.98     2789.17     58.37 o
  12   0   4    16372.00    15616.36     89.15 o
  16   0   4     6275.30     6548.39     55.19 o
  22   0   4      154.75       54.13     29.72 o
  24   0   4    27414.32    27359.94     93.40 o
  26   0   4      357.48      326.89     46.70 o
  28   0   4     4380.67     4432.10     47.76 o
  30   0   4      937.77      846.94     36.09 o
  32   0   4     1243.22     1249.18     39.27 o
 -39   1   4      184.62      193.51     44.05 o
 -37   1   4      976.76      937.25     74.77 o
 -35   1   4      708.02      665.14     42.95 o
 -33   1   4     1562.43     1534.22    105.60 o
 -31   1   4     3226.15     3175.64     83.27 o
 -29   1   4      908.82      985.66     31.89 o
 -27   1   4     3548.61     3752.43     27.47 o
 -25   1   4       44.14       54.94     18.99 o
 -23   1   4     7315.90     7441.06     52.31 o
 -21   1   4      500.38      418.60     52.38 o
 -19   1   4     4116.56     3827.82     31.06 o
 -17   1   4      100.13      209.87     25.87 o
 -15   1   4     7270.52     5916.20    157.17 o
 -13   1   4     6534.14     7632.63    324.56 o
 -11   1   4     1080.84      923.46     26.01 o
  -9   1   4     1750.34     2499.52     52.76 o
  -7   1   4    14532.02    12334.71    226.11 o
  -5   1   4    10606.04     9146.79    198.84 o
  -3   1   4       95.35      297.72     48.03 o
  -1   1   4    24760.78    22875.42    282.58 o
   1   1   4    11414.79     8834.65    448.32 o
   3   1   4        7.91       53.95     33.43 o
   7   1   4     2007.58     1554.84     54.13 o
  11   1   4     3642.82     4166.77     60.50 o
  13   1   4      519.92      569.09     94.46 o
  15   1   4     6756.88     6458.63     56.78 o
  17   1   4     1301.38     1355.31     46.70 o
  19   1   4      820.66      860.33     46.70 o
  21   1   4     3051.63     3216.88     54.13 o
  23   1   4     7323.16     7439.21     39.00 o
  25   1   4      229.58      198.47     45.64 o
  27   1   4     2754.41     2890.17     37.50 o
  29   1   4       51.34       81.00     23.26 o
  31   1   4      707.72      889.91     34.89 o
  33   1   4      962.26     1128.74     36.77 o
 -38   2   4        7.78       16.20     21.36 o
 -36   2   4        1.68       24.84     36.09 o
 -34   2   4       10.91       -2.47     29.94 o
 -32   2   4       96.72      102.12     30.74 o
 -30   2   4      128.68       78.60     27.53 o
 -28   2   4      329.88      248.18     70.00 o
 -26   2   4       38.98      125.13     47.81 o
 -24   2   4     1910.77     1554.48     30.09 o
 -22   2   4     2773.10     3129.87    103.57 o
 -20   2   4     5763.49     6069.94    104.54 o
 -18   2   4     1798.81     1945.56     47.06 o
 -16   2   4       12.77       -7.42     25.68 o
 -14   2   4      624.27      900.03     31.27 o
 -12   2   4      125.34      151.15     21.72 o
 -10   2   4      493.98      724.65     27.95 o
  -8   2   4     4109.05     5048.00    111.74 o
  -6   2   4     4875.58     4379.61     45.99 o
  -4   2   4       31.05      181.30     28.88 o
  -2   2   4     5537.42     6659.92     87.19 o
   0   2   4     1504.52     1284.20     47.64 o
   2   2   4       14.60       35.42     22.12 o
   4   2   4    10516.63    13136.57    646.78 o
   6   2   4      501.71      646.80    103.17 o
   8   2   4     1525.78     1532.37    410.73 o
  10   2   4     1077.83     1122.68     37.07 o
  12   2   4      176.94      194.23     26.47 o
  14   2   4       34.76       12.05     21.75 o
  16   2   4       47.76       13.93     18.73 o
  18   2   4      101.94       92.52     29.73 o
  20   2   4      333.34      244.83     25.91 o
  22   2   4        0.22      -24.35     24.35 o
  24   2   4      111.28      117.45     47.23 o
  26   2   4        0.22      -44.58     44.58 o
  28   2   4      170.61      232.43     31.89 o
  30   2   4      108.66      200.79     23.26 o
  32   2   4       21.75       64.52     34.14 o
 -37   3   4        3.54       45.18     35.13 o
 -35   3   4      864.71      832.33     24.94 o
 -33   3   4      114.42      194.27     26.11 o
 -31   3   4     1471.17     1440.09     48.56 o
 -29   3   4      783.22      801.71     40.62 o
 -27   3   4     3322.91     3313.20     79.49 o
 -25   3   4       31.55      -27.02     31.88 o
 -23   3   4     1806.64     1858.16     48.48 o
 -21   3   4      848.58      694.11     45.64 o
 -19   3   4     8184.27     7726.23    240.92 o
 -17   3   4      177.84      234.18     24.18 o
 -15   3   4     1185.95      905.18     67.82 o
 -13   3   4     2685.50     3406.21     40.43 o
 -11   3   4     5876.57     4957.29    126.04 o
  -9   3   4        0.93       57.28     21.86 o
  -7   3   4     6117.79     6483.02     49.93 o
  -5   3   4    12435.47    12011.07    114.58 o
  -3   3   4    12965.96    11304.62     69.55 o
  -1   3   4       15.59       80.60     19.28 o
   1   3   4    10954.67    11680.81    243.07 o
   3   3   4       67.18      191.79     46.11 o
   5   3   4    18968.84    18207.00     98.08 o
   7   3   4      469.80      459.00     38.39 o
   9   3   4     4509.75     4588.72    307.59 o
  11   3   4       36.81       67.97     22.26 o
  13   3   4      653.76      683.49     46.70 o
  15   3   4     5905.23     5768.18    165.32 o
  17   3   4     2542.23     2483.44    100.34 o
  19   3   4     5584.41     5302.09    176.10 o
  21   3   4      387.15      420.79     45.80 o
  23   3   4     5272.29     4818.47    123.47 o
  25   3   4      139.32       84.91     39.80 o
  27   3   4      630.41      614.80     28.20 o
  29   3   4      465.90      494.91     25.84 o
  31   3   4      803.65      808.78    102.42 o
 -36   4   4       78.70       19.74     53.13 o
 -34   4   4     2216.82     2099.13    108.28 o
 -32   4   4      910.58      904.45     43.82 o
 -30   4   4     1530.31     1469.87     48.26 o
 -28   4   4      238.18      293.34     28.87 o
 -26   4   4     3717.83     4000.32    113.86 o
 -24   4   4      620.57      685.32     22.75 o
 -22   4   4     6618.39     6769.20    103.08 o
 -20   4   4      416.78      459.27     47.76 o
 -18   4   4     2420.86     2215.49     83.64 o
 -16   4   4     2324.43     2293.30     56.61 o
 -14   4   4     4099.74     3893.78     60.34 o
 -12   4   4    25212.94    25736.29    457.75 o
 -10   4   4    16140.07    16380.50    353.47 o
  -8   4   4     8308.36     7783.63    103.78 o
  -6   4   4      710.09      565.36     29.94 o
  -4   4   4     6356.06     6089.34     45.50 o
  -2   4   4      632.52      600.95     22.97 o
   0   4   4      511.58      841.69     89.48 o
   2   4   4    12705.50    13774.64    385.79 o
   4   4   4     8198.90     8061.91    170.21 o
   6   4   4     1097.51     1192.23     51.62 o
   8   4   4    10612.54    10329.04    253.86 o
  10   4   4       77.10       90.50     23.23 o
  12   4   4     4035.18     3968.33    145.40 o
  14   4   4      687.55      828.55     70.05 o
  16   4   4     6454.40     6205.28    160.28 o
  18   4   4      335.95      301.00     18.26 o
  20   4   4     6883.54     6752.33    140.58 o
  22   4   4      224.03      225.93     19.42 o
  24   4   4     1356.82     1315.92     24.36 o
  26   4   4      220.10      248.52     24.51 o
  28   4   4      203.48      215.06     44.69 o
  30   4   4       91.10       79.09     31.31 o
 -35   5   4      117.41      117.66     18.50 o
 -33   5   4      455.01      473.91     54.85 o
 -31   5   4      554.48      668.82     58.77 o
 -29   5   4      430.74      411.24     33.85 o
 -27   5   4     2717.27     2718.32    172.18 o
 -25   5   4       21.29       56.67     17.76 o
 -23   5   4      786.72      869.20     61.74 o
 -21   5   4     1084.53     1061.11     68.63 o
 -19   5   4     3622.89     3901.28    267.45 o
 -17   5   4      158.35      165.05     22.06 o
 -15   5   4     3653.64     3559.35    131.50 o
 -13   5   4      439.94      485.97     33.80 o
 -11   5   4    11777.68    12046.33    488.12 o
  -9   5   4      639.29      782.57     26.92 o
  -7   5   4     2197.82     2176.56     62.74 o
  -5   5   4      176.63      182.75     23.17 o
  -3   5   4      655.53      576.08     39.06 o
  -1   5   4      343.56      419.19     19.00 o
   1   5   4     2280.68     2048.31    155.18 o
   3   5   4     4867.57     4547.98    172.09 o
   5   5   4     6800.49     6366.81    255.37 o
   7   5   4     1452.44     1345.83     53.30 o
   9   5   4     6074.32     6151.86    287.28 o
  11   5   4    12154.19    12378.36    141.61 o
  13   5   4      610.34      640.73     48.29 o
  15   5   4      975.14     1089.79     29.32 o
  17   5   4     1512.33     1597.03     29.20 o
  19   5   4      603.86      612.24     24.98 o
  21   5   4     1210.35     1250.97     61.12 o
  23   5   4      566.16      585.53     45.56 o
  25   5   4       23.58       50.85     22.95 o
  27   5   4      139.20      182.00     31.70 o
 -32   6   4        1.41       16.29     24.82 o
 -30   6   4       52.45       76.51     19.16 o
 -28   6   4      117.66      160.13     17.75 o
 -26   6   4      314.77      385.17     60.20 o
 -24   6   4       39.06       33.14     18.74 o
 -22   6   4      174.57      241.02     20.83 o
 -20   6   4       44.62       61.36     19.54 o
 -18   6   4        4.64       56.26     17.74 o
 -16   6   4      892.63      858.05     46.40 o
 -14   6   4      361.20      381.59     34.91 o
 -12   6   4       14.11       70.18     25.72 o
 -10   6   4      444.92      446.71     78.52 o
  -8   6   4       29.96       82.52     29.21 o
  -6   6   4      587.13      720.37     34.71 o
  -4   6   4     3226.23     2874.95    187.35 o
  -2   6   4      790.01      923.88     22.37 o
   0   6   4      283.86      319.29     69.35 o
   2   6   4       95.64       60.98     27.11 o
   4   6   4     2794.97     2861.22    191.30 o
   6   6   4      847.13      853.51     35.07 o
   8   6   4      410.04      497.76     72.55 o
  10   6   4      535.42      499.26     59.89 o
  12   6   4      314.85      275.38     64.21 o
  14   6   4      459.31      555.63     52.01 o
  16   6   4       42.60       42.75     48.10 o
  18   6   4      229.73      192.32     25.57 o
  20   6   4      157.70      216.87     42.44 o
  22   6   4        3.75       11.77     18.60 o
  24   6   4       55.37       74.37     19.28 o
 -29   7   4      103.40      140.15     33.40 o
 -27   7   4      117.55      122.04     19.71 o
 -25   7   4       26.58       -6.51     38.76 o
 -23   7   4      354.36      385.92     43.05 o
 -21   7   4      162.72      250.70     20.44 o
 -19   7   4      452.58      391.18     24.17 o
 -17   7   4       73.87       71.58     23.88 o
 -15   7   4     2059.70     2171.76     27.46 o
 -13   7   4       55.29       75.00     24.35 o
 -11   7   4     2052.90     2126.19     33.60 o
  -9   7   4        3.30       44.68     30.04 o
  -7   7   4     1312.36     1442.19     53.75 o
  -5   7   4      662.17      682.47     30.17 o
  -3   7   4       49.45       67.52     22.15 o
  -1   7   4      687.57      682.43     23.58 o
   1   7   4      375.92      506.37     38.91 o
   3   7   4       25.69       56.98     20.83 o
   5   7   4     2138.59     2050.75     72.61 o
   7   7   4     1469.29     1520.13     88.23 o
   9   7   4     2023.41     2045.90    143.51 o
  11   7   4       49.08      118.85     48.82 o
  13   7   4      403.58      356.76     41.06 o
  15   7   4        5.53       82.50     26.33 o
  17   7   4       87.50      103.57     31.67 o
  19   7   4      227.37      211.20     24.26 o
  21   7   4      184.48      255.75     42.13 o
 -24   8   4      260.54      267.64     27.88 o
 -22   8   4     1200.99     1046.69     25.58 o
 -20   8   4       26.49       14.49     25.89 o
 -18   8   4      198.20      198.63     33.73 o
 -16   8   4      280.16      332.81     46.17 o
 -14   8   4       62.82       68.29     26.33 o
 -12   8   4     1160.91     1062.78     29.68 o
 -10   8   4     1203.68     1131.14     37.33 o
  -8   8   4     1317.76     1338.00     81.72 o
  -6   8   4      331.92      291.60     23.44 o
  -4   8   4      723.26      755.10     20.75 o
  -2   8   4        2.18       10.70     20.30 o
   0   8   4     1261.84     1182.98     41.63 o
   2   8   4     1182.76     1181.77     23.60 o
   4   8   4     2659.31     2726.82     40.46 o
   6   8   4      177.58      145.48     21.61 o
   8   8   4     1941.09     1816.68     77.72 o
  10   8   4      116.38       98.09     23.44 o
  12   8   4      160.48      184.63     24.17 o
  14   8   4       99.54       90.81     24.08 o
  16   8   4      596.87      576.88     26.13 o
  18   8   4        2.66       29.72     49.88 o
 -17   9   4       79.20       68.86     40.25 o
 -15   9   4      606.33      569.56     68.88 o
 -13   9   4      141.68      121.46     24.72 o
 -11   9   4      672.62      588.08     55.06 o
  -9   9   4        0.15      -28.63     34.03 o
  -7   9   4      591.89      493.61     39.05 o
  -5   9   4        4.35        8.59     39.25 o
  -3   9   4      789.93      736.65     59.02 o
  -1   9   4       13.53       79.86     23.88 o
   1   9   4      532.65      484.80     39.46 o
   3   9   4        8.01       25.72     27.97 o
   5   9   4        5.88        1.95     24.20 o
   7   9   4       62.81       62.07     24.59 o
   9   9   4      132.99      180.02     24.96 o
  11   9   4       83.88       52.56     44.90 o
 -39   1   5      425.93      374.12     28.13 o
 -37   1   5      942.56      879.59     41.59 o
 -35   1   5     1023.18     1025.87     33.75 o
 -33   1   5     3958.84     3885.00     62.41 o
 -31   1   5     2483.10     2296.36     66.33 o
 -29   1   5     2406.75     2222.13     31.10 o
 -27   1   5     1920.38     1995.38     42.56 o
 -25   1   5     1486.42     1312.68     48.41 o
 -23   1   5      725.94      842.31     38.21 o
 -21   1   5     6035.75     5770.13     92.37 o
 -19   1   5     1852.47     1448.43    100.30 o
 -17   1   5     7861.79     7779.07    142.62 o
 -15   1   5     3954.17     3604.66     78.17 o
 -13   1   5     5826.87     5809.68    141.33 o
 -11   1   5     1081.90     1232.37     34.93 o
  -9   1   5     6372.88     5828.22    130.21 o
  -7   1   5      397.04      347.14     27.58 o
  -5   1   5     8219.00     7882.05     54.47 o
  -3   1   5     8091.96     8128.76     57.35 o
  -1   1   5      977.72      868.16     39.52 o
   1   1   5    56147.55    60301.40    197.41 o
   3   1   5      771.91      779.79    109.32 o
   5   1   5     7422.49     6826.55    806.61 o
   7   1   5    47725.73    46900.03    160.26 o
   9   1   5     1354.40     1149.42     48.82 o
  11   1   5    30215.88    30779.54    108.26 o
  13   1   5      151.28      254.84     28.66 o
  15   1   5     2134.90     2146.00     49.88 o
  17   1   5     3460.18     3503.76     45.11 o
  19   1   5     8015.86     8128.89     64.21 o
  21   1   5     2027.07     1898.09     30.33 o
  23   1   5     6300.62     6465.15     66.86 o
  25   1   5     3990.91     3911.17     32.37 o
  27   1   5      286.31      303.56     27.25 o
  29   1   5      543.29      505.53     27.47 o
  31   1   5      201.36      267.82     72.17 o
 -40   2   5      761.57      676.35     51.35 o
 -38   2   5        4.73       36.21     43.31 o
 -36   2   5     1575.68     1593.85    155.48 o
 -34   2   5        3.46      -11.54     26.30 o
 -32   2   5    11021.01    10443.72    182.18 o
 -30   2   5      674.21      557.27     26.24 o
 -28   2   5     6539.11     6512.21     71.82 o
 -26   2   5     1512.39     1485.52     25.29 o
 -24   2   5    11272.12    11488.84    179.87 o
 -22   2   5     1470.32     1601.37     44.05 o
 -20   2   5     7261.95     7117.53    164.67 o
 -18   2   5     5422.59     5063.43    219.69 o
 -16   2   5      158.42       80.52     23.98 o
 -14   2   5    12988.33    12252.77    259.10 o
 -12   2   5    12884.52    12296.79    213.70 o
 -10   2   5     1562.99     1775.00     36.41 o
  -8   2   5     7373.24     7786.10    163.05 o
  -6   2   5     5056.20     4646.99     76.74 o
  -4   2   5     1493.77     1145.11     52.54 o
  -2   2   5    18884.61    18816.28    204.05 o
   0   2   5    18564.45    18982.76    241.73 o
   2   2   5      146.95      121.27     24.51 o
   4   2   5     3659.90     3603.02     38.50 o
   6   2   5    30588.87    28677.94    719.91 o
   8   2   5       15.09       37.15     26.27 o
  10   2   5    24754.81    22938.42   1084.15 o
  12   2   5      834.38      819.25     34.14 o
  14   2   5     2875.53     2881.96     53.68 o
  16   2   5        7.82       11.46     27.59 o
  18   2   5     8746.78     8637.14    220.23 o
  20   2   5      255.80      399.05     64.21 o
  22   2   5     8242.60     8277.18     72.17 o
  24   2   5      197.59      297.17     44.58 o
  26   2   5     5699.57     5851.34    307.78 o
  28   2   5      151.04       97.53     26.31 o
  30   2   5     1646.02     1628.36     37.14 o
 -39   3   5      118.62      173.93    106.66 o
 -37   3   5      214.71      198.03     21.88 o
 -35   3   5      465.72      496.80     21.88 o
 -33   3   5     1135.89     1110.60     75.15 o
 -31   3   5      646.80      762.70     84.21 o
 -29   3   5     1718.12     1866.53     29.60 o
 -27   3   5      329.09      351.41     25.74 o
 -25   3   5     3181.04     3544.30    120.45 o
 -23   3   5      291.14      312.05     25.11 o
 -21   3   5     6000.68     6585.02    207.49 o
 -19   3   5     2898.51     3096.39    114.09 o
 -17   3   5     4421.75     4151.44    103.93 o
 -15   3   5     2833.50     3035.40    144.84 o
 -13   3   5    13023.20    12934.86    267.78 o
 -11   3   5     3062.57     3043.19    104.02 o
  -9   3   5    20074.48    18756.32    568.24 o
  -7   3   5      763.43      766.60     26.48 o
  -5   3   5     8732.05     7788.89     71.09 o
  -3   3   5     2773.64     3184.65     35.36 o
  -1   3   5     1559.64     1211.96     75.19 o
   1   3   5     3766.03     4565.34    105.87 o
   3   3   5      712.83      600.49     85.63 o
   5   3   5     2002.18     2096.77     86.96 o
   7   3   5     3930.20     3723.95    125.64 o
   9   3   5       32.95       40.62     19.44 o
  11   3   5     3215.95     3079.52    199.98 o
  13   3   5    12786.97    12284.24    170.75 o
  15   3   5      369.35      614.97    183.97 o
  17   3   5     1282.80     1366.16    172.95 o
  19   3   5     1382.93     1435.78     32.94 o
  21   3   5     1440.55     1515.86    117.51 o
  23   3   5     1045.45     1111.70     42.39 o
  25   3   5     2555.82     2696.96     86.84 o
  27   3   5      290.92      341.30     32.91 o
  29   3   5      772.81      823.99     82.71 o
 -36   4   5      118.03      239.24     23.94 o
 -34   4   5      239.07      265.62     43.35 o
 -32   4   5      115.24      236.78     22.27 o
 -30   4   5      543.43      490.86     23.17 o
 -28   4   5      177.87       95.87     33.19 o
 -26   4   5      111.79       77.87     19.56 o
 -24   4   5     1783.84     2064.96    131.67 o
 -22   4   5      341.47      348.56     29.66 o
 -20   4   5      319.78      334.35     23.26 o
 -18   4   5       36.01       70.80     30.94 o
 -16   4   5       49.42       42.89     20.09 o
 -14   4   5      232.30      299.61     38.60 o
 -12   4   5     4593.58     5164.88    422.37 o
 -10   4   5     2438.22     2207.53     68.55 o
  -8   4   5        1.50      -22.40     22.40 o
  -6   4   5      864.96      949.02     28.23 o
  -4   4   5      439.15      349.34     60.66 o
  -2   4   5     6722.66     6704.07    244.70 o
   0   4   5     1246.02      983.17     81.76 o
   2   4   5      178.91      254.22     47.18 o
   4   4   5     2248.61     2208.56     55.61 o
   6   4   5      305.30      295.89     27.32 o
   8   4   5      245.17      284.14     55.97 o
  10   4   5     3441.24     3341.73    355.82 o
  12   4   5     2601.97     2561.50     38.64 o
  14   4   5      198.16      178.82     31.49 o
  16   4   5        3.67       17.14     24.45 o
  18   4   5        1.07       34.20     23.81 o
  20   4   5       78.58      138.02     19.44 o
  22   4   5       37.61       61.03     19.54 o
  24   4   5      177.06      223.29     36.00 o
  26   4   5       46.50       47.05     53.70 o
  28   4   5       22.56       26.53     34.02 o
 -35   5   5       28.68        2.74     21.49 o
 -33   5   5      105.09      100.17     41.82 o
 -31   5   5      319.37      304.32     20.90 o
 -29   5   5     2733.25     2673.40     46.44 o
 -27   5   5        7.21       37.79     18.32 o
 -25   5   5     2947.17     2738.20     94.36 o
 -23   5   5       44.92       13.82     19.53 o
 -21   5   5     1141.23     1142.95     51.62 o
 -19   5   5      102.95       90.09     17.41 o
 -17   5   5     4476.65     4638.05    125.91 o
 -15   5   5     2115.59     2118.64     29.59 o
 -13   5   5     1674.94     1636.98     36.37 o
 -11   5   5      445.34      562.37     51.00 o
  -9   5   5     1089.11     1262.15     29.35 o
  -7   5   5        0.85      -11.54     24.68 o
  -5   5   5      578.08      550.93     39.37 o
  -3   5   5      445.86      535.77     21.60 o
  -1   5   5     2564.62     2464.73     40.08 o
   1   5   5      676.78      748.88     27.76 o
   3   5   5     3740.94     3908.37    197.16 o
   5   5   5       67.51       73.68     25.88 o
   7   5   5     4038.87     4146.50    206.86 o
   9   5   5     2519.90     2559.90     64.29 o
  11   5   5     2242.83     2127.45     44.05 o
  13   5   5      103.70      141.88     19.46 o
  15   5   5      205.27      223.32     27.62 o
  17   5   5       21.52       75.97     20.10 o
  19   5   5       10.88       71.50     24.67 o
  21   5   5      552.52      591.53     25.28 o
  23   5   5       13.08        1.96     19.76 o
  25   5   5      255.39      191.72     21.21 o
  27   5   5       19.96       75.37     57.29 o
 -32   6   5      795.41      757.69     21.91 o
 -30   6   5      138.73      192.74     30.94 o
 -28   6   5     1058.14     1004.73     61.74 o
 -26   6   5     1426.02     1353.13     60.82 o
 -24   6   5     1983.89     1869.64     47.64 o
 -22   6   5      450.79      443.16     37.84 o
 -20   6   5     3114.46     3049.87     69.70 o
 -18   6   5       45.73       76.08     16.66 o
 -16   6   5     2304.50     2381.73    110.85 o
 -14   6   5     3740.39     3905.17    133.96 o
 -12   6   5     3087.76     2843.86     55.15 o
 -10   6   5     3408.34     3345.22     44.26 o
  -8   6   5     8229.99     8047.07    157.12 o
  -6   6   5     8775.99     8726.23     49.53 o
  -4   6   5      284.42      337.56     26.20 o
  -2   6   5     3537.52     3566.81     87.32 o
   0   6   5     1317.77     1252.84     41.67 o
   2   6   5      920.28      978.03     36.46 o
   4   6   5     7375.07     7501.26    170.65 o
   6   6   5     7557.49     7511.25    248.71 o
   8   6   5      195.46      210.49     22.24 o
  10   6   5      200.48      264.88     35.92 o
  12   6   5      594.99      667.81     91.11 o
  14   6   5     1041.16      946.63     40.29 o
  16   6   5      146.33      133.33     23.39 o
  18   6   5     3213.47     2961.89     35.96 o
  20   6   5        2.54       30.49     26.55 o
  22   6   5     1079.53     1088.58     47.64 o
  24   6   5      153.60      213.03     27.11 o
 -29   7   5      497.02      463.86     27.73 o
 -27   7   5      221.28      213.68     36.56 o
 -25   7   5      642.28      659.11     54.70 o
 -23   7   5       55.79       49.45     17.43 o
 -21   7   5       32.71       13.15     21.45 o
 -19   7   5      419.04      412.70     45.80 o
 -17   7   5     1221.06     1314.85    116.54 o
 -15   7   5        8.34       20.93     30.95 o
 -13   7   5     2940.98     2844.46    146.37 o
 -11   7   5      413.93      365.02     37.04 o
  -9   7   5     5878.89     5787.33    217.91 o
  -7   7   5      211.85      198.96     26.13 o
  -5   7   5      992.50      949.25     80.12 o
  -3   7   5       24.46       30.12     19.83 o
  -1   7   5     2446.63     2399.15     69.70 o
   1   7   5       14.34       37.35     30.33 o
   3   7   5     3300.82     2936.95    167.66 o
   5   7   5      428.91      462.03     49.95 o
   7   7   5      225.45      268.27     66.98 o
   9   7   5      447.03      393.60     29.55 o
  11   7   5     1214.74     1199.16     68.51 o
  13   7   5      673.81      667.28     28.45 o
  15   7   5     1173.73     1122.30     48.17 o
  17   7   5      158.30      109.45     34.24 o
  19   7   5      764.95      767.33     39.78 o
  21   7   5       99.51       84.94     20.18 o
 -24   8   5       21.86       40.18     31.05 o
 -22   8   5      110.49       68.00     24.27 o
 -20   8   5        4.00      -20.95     20.95 o
 -18   8   5       21.59       13.25     22.83 o
 -16   8   5       13.83       16.45     21.09 o
 -14   8   5        5.65       18.45     52.63 o
 -12   8   5        1.24       84.20     26.33 o
 -10   8   5      226.82      276.40     22.79 o
  -8   8   5      109.91      118.96     32.25 o
  -6   8   5      100.80      121.80     23.61 o
  -4   8   5       99.24      105.91     30.22 o
  -2   8   5        1.92       32.78     20.11 o
   0   8   5        0.42       89.97     22.42 o
   2   8   5       17.06      139.37     39.52 o
   4   8   5      136.13      135.64     34.82 o
   6   8   5     2289.92     1905.44    153.43 o
   8   8   5     1023.87      840.08     43.16 o
  10   8   5        0.90       42.74     30.34 o
  12   8   5      216.54      233.79     31.84 o
  14   8   5        2.91        7.35     28.39 o
  16   8   5       52.65       90.66     46.42 o
 -17   9   5        3.46       43.82     28.12 o
 -15   9   5       39.07       57.67     28.19 o
 -13   9   5      869.97      828.08     57.34 o
 -11   9   5        8.29      -30.64     32.24 o
  -9   9   5      279.98      304.91     31.20 o
  -7   9   5      240.62      196.59     36.83 o
  -5   9   5      315.01      385.12     81.02 o
  -3   9   5      115.28      111.69     21.81 o
  -1   9   5       81.15      132.60     30.50 o
   1   9   5      231.14      199.67     22.63 o
   3   9   5        5.94       -0.71     24.72 o
   5   9   5       12.85       58.97     25.24 o
   7   9   5      497.06      480.27     66.92 o
   9   9   5      172.47      142.71     28.99 o
 -40   0   6      149.71      113.56     47.76 o
 -38   0   6     1501.26     1507.08     37.15 o
 -36   0   6       28.20       96.20     57.31 o
 -34   0   6     4025.38     4237.60    204.84 o
 -32   0   6      216.54      312.12     31.52 o
 -30   0   6     3998.04     3834.70    103.48 o
 -28   0   6     1003.45     1177.01     47.76 o
 -26   0   6     7887.37     8407.95    107.19 o
 -24   0   6       44.60       56.38     58.90 o
 -22   0   6    40432.09    41045.00    108.79 o
 -20   0   6       72.08      147.09     64.74 o
 -18   0   6    22224.37    22838.03    343.34 o
 -16   0   6    20088.52    19588.91     99.76 o
 -14   0   6    10949.12     8672.11     57.41 o
  -8   0   6    27432.07    24526.70    528.54 o
  -6   0   6     3409.39     2569.87     51.40 o
  -4   0   6    25487.19    28645.21    886.74 o
  -2   0   6    23086.40    27284.86   1151.54 o
   0   0   6    16478.22    20249.05    127.36 o
   2   0   6      149.58       79.60     49.88 o
   6   0   6    22524.07    24573.96    114.62 o
   8   0   6    18413.75    17850.46     95.52 o
  10   0   6     3199.44     3275.25     55.19 o
  12   0   6     7850.85     7914.31     67.92 o
  14   0   6       13.66       57.31     31.84 o
  20   0   6    11213.80    10930.60     72.17 o
  22   0   6        7.58       91.27     31.84 o
  24   0   6     3268.11     3494.95     55.19 o
  26   0   6       37.06      160.26     46.70 o
  28   0   6     3357.62     3661.58     57.31 o
  30   0   6        5.89       -1.06     32.90 o
 -41   1   6      760.51      656.28     91.80 o
 -39   1   6      196.52      225.79     39.84 o
 -37   1   6      434.25      407.03     36.15 o
 -35   1   6     1486.75     1413.33     59.96 o
 -33   1   6     2758.10     2848.09     42.45 o
 -31   1   6     4985.92     4876.83     55.29 o
 -29   1   6     2665.10     2865.67     69.73 o
 -27   1   6     3119.98     3111.12     32.28 o
 -25   1   6     1321.36     1303.51     23.59 o
 -23   1   6     8038.22     7864.08     50.45 o
 -21   1   6      420.28      447.47     24.03 o
 -19   1   6    20485.62    19291.54    224.67 o
 -17   1   6     4936.83     4521.21     37.53 o
 -15   1   6     1455.14     1677.76     61.56 o
 -13   1   6       23.14       95.43     19.78 o
 -11   1   6     8594.93     6902.73     56.68 o
  -9   1   6     2746.97     1938.90     67.71 o
  -7   1   6    19618.11    22126.86    321.54 o
  -5   1   6    10051.92    11307.39    127.76 o
  -3   1   6    11435.55     9151.65     56.57 o
  -1   1   6    11637.40    10857.34    254.92 o
   1   1   6     3215.07     3480.19    242.51 o
   3   1   6    10531.44    10748.57    100.30 o
   5   1   6     2106.20     1226.89     41.39 o
   7   1   6      437.08      386.32     44.58 o
   9   1   6    15953.53    15746.90     92.34 o
  11   1   6     2489.82     2649.69     52.00 o
  13   1   6    10949.14    10805.91    261.62 o
  15   1   6     5771.71     5845.79     59.43 o
  17   1   6     3493.64     3219.48     37.89 o
  19   1   6      313.88      365.09     25.13 o
  21   1   6     7076.57     7470.68     63.68 o
  23   1   6     1800.07     1869.00     39.27 o
  25   1   6     1799.13     1933.78     70.05 o
  27   1   6     1453.38     1664.51     35.64 o
  29   1   6       56.01      142.76     26.90 o
  31   1   6      114.96       93.93     35.27 o
 -40   2   6       96.72      103.35     32.43 o
 -38   2   6       75.31       61.23     77.48 o
 -36   2   6       71.16       29.11     22.51 o
 -34   2   6      297.93      422.72     61.86 o
 -32   2   6       18.79       34.22     21.89 o
 -30   2   6      371.19      473.21     26.98 o
 -28   2   6     1587.10     1486.14     48.96 o
 -26   2   6       19.55       53.12     45.27 o
 -24   2   6     1410.81     1554.08    106.39 o
 -22   2   6      907.58     1013.78     33.75 o
 -20   2   6      336.17      315.41     55.58 o
 -18   2   6        4.76       23.89     21.87 o
 -16   2   6       54.70       28.41     26.11 o
 -14   2   6       45.15       50.84     28.74 o
 -12   2   6    12340.20    12590.35    211.34 o
 -10   2   6    15291.21    18136.31    339.63 o
  -8   2   6    16765.34    17692.83    118.95 o
  -6   2   6    13209.02    14782.29     68.67 o
  -4   2   6     1948.08     2405.32     83.84 o
  -2   2   6      310.24      306.47     37.96 o
   0   2   6    32826.80    33659.44    398.53 o
   2   2   6     5271.34     7646.54    562.78 o
   4   2   6      868.43     1019.10     31.34 o
   6   2   6      764.28      809.16     34.14 o
   8   2   6      829.78      931.62     70.58 o
  10   2   6       15.23      114.74     22.13 o
  12   2   6     2250.03     1991.78    333.26 o
  14   2   6     1553.83     1440.39    155.14 o
  16   2   6      370.55      374.17     38.21 o
  18   2   6     1002.26      961.31     31.52 o
  20   2   6      396.78      465.82     83.31 o
  22   2   6        4.22       20.27     25.52 o
  24   2   6       91.35       84.91     32.90 o
  26   2   6     1156.90     1208.94     34.89 o
  28   2   6      159.11      201.50     57.31 o
  30   2   6       38.34       82.38     44.05 o
 -39   3   6      616.39      634.81     35.64 o
 -37   3   6       42.86       47.61     27.15 o
 -35   3   6      375.50      404.51     26.95 o
 -33   3   6      228.30      267.49     26.27 o
 -31   3   6      645.70      599.49     23.80 o
 -29   3   6     1570.08     1583.18     25.34 o
 -27   3   6     5576.17     5464.18     90.17 o
 -25   3   6       20.56       81.11     67.69 o
 -23   3   6     3959.48     3527.75    141.16 o
 -21   3   6     1100.44     1081.44     71.11 o
 -19   3   6     4736.30     4912.30    191.26 o
 -17   3   6       52.00       39.18     28.00 o
 -15   3   6    17087.81    16447.57    502.02 o
 -13   3   6     1076.53     1427.10     78.14 o
 -11   3   6    19812.44    20411.30    548.72 o
  -9   3   6     2780.16     2547.45     89.62 o
  -7   3   6     7889.58     7140.89    114.89 o
  -5   3   6     1360.80     1046.98     28.72 o
  -3   3   6      545.88      633.19     57.29 o
  -1   3   6      165.08      102.90     21.65 o
   1   3   6     3829.89     3322.23     95.52 o
   3   3   6     1880.10     1916.44     34.53 o
   5   3   6      391.12      437.07     80.25 o
   7   3   6     2043.35     1729.82     29.60 o
   9   3   6    11302.56    11011.45    154.14 o
  11   3   6     1316.54     1256.27     30.86 o
  13   3   6     4673.31     4467.50    286.03 o
  15   3   6      568.57      519.87     38.23 o
  17   3   6      971.59      879.27    118.44 o
  19   3   6      208.02      203.54     24.91 o
  21   3   6      767.93      796.94     47.25 o
  23   3   6       65.60       61.25     75.37 o
  25   3   6     2120.67     1945.28     43.81 o
  27   3   6      664.94      613.86     54.13 o
  29   3   6      198.35      300.56     69.84 o
 -38   4   6      573.27      477.84     77.85 o
 -36   4   6        0.22       15.01     43.81 o
 -34   4   6     2591.85     2536.54    146.08 o
 -32   4   6       12.28       84.62     25.72 o
 -30   4   6     4672.01     4416.65     46.17 o
 -28   4   6      366.29      311.36     25.53 o
 -26   4   6     5729.55     5829.62     94.25 o
 -24   4   6     4620.87     4450.89     94.98 o
 -22   4   6     6803.74     7113.99    417.10 o
 -20   4   6      272.86      249.52     25.04 o
 -18   4   6     2320.23     1923.57     48.89 o
 -16   4   6      870.10      843.49     21.67 o
 -14   4   6    11561.76    11508.82    362.29 o
 -12   4   6     3063.56     3161.92     71.45 o
 -10   4   6     5603.15     4894.38    124.72 o
  -8   4   6      513.89      451.10     27.62 o
  -6   4   6     8768.99     8930.17     79.26 o
  -4   4   6    21003.69    21164.81    212.78 o
  -2   4   6      188.78      132.66     19.50 o
   0   4   6    11844.04    12156.45    237.75 o
   2   4   6     2680.87     2615.24     58.86 o
   4   4   6     7493.04     7381.14     53.37 o
   6   4   6     2047.61     1751.56     65.70 o
   8   4   6    21249.97    21192.57    321.20 o
  10   4   6      269.95      358.08     28.31 o
  12   4   6      205.07      261.73     31.14 o
  14   4   6      581.11      617.30     69.45 o
  16   4   6     3681.60     3606.87     32.20 o
  18   4   6       48.23       66.91     25.12 o
  20   4   6     4852.17     4834.61    209.26 o
  22   4   6        6.54       -8.02     25.32 o
  24   4   6     2976.79     2900.11    247.04 o
  26   4   6       41.56       -0.76     35.34 o
  28   4   6     3682.16     3139.39    164.60 o
 -35   5   6      268.01      244.74     18.92 o
 -33   5   6      110.88       88.12     19.27 o
 -31   5   6      142.13      249.63     23.21 o
 -29   5   6     3632.80     3553.20    264.56 o
 -27   5   6     2670.63     2752.80    113.13 o
 -25   5   6      475.04      550.16     43.51 o
 -23   5   6     1332.11     1609.89    106.85 o
 -21   5   6       49.71       61.00     22.47 o
 -19   5   6       27.67       67.27     21.02 o
 -17   5   6      504.43      517.36     24.97 o
 -15   5   6      909.66      897.73     55.30 o
 -13   5   6     2184.78     2146.32     86.63 o
 -11   5   6     3330.48     3481.55    216.73 o
  -9   5   6      983.40     1041.92     52.35 o
  -7   5   6     6240.54     6107.67    171.92 o
  -5   5   6      202.68      160.16     20.77 o
  -3   5   6     2292.95     2023.95     99.88 o
  -1   5   6      217.39      189.36     20.92 o
   1   5   6    12998.40    12168.50    351.53 o
   3   5   6       83.92      126.53     19.63 o
   5   5   6     3124.46     2999.07    234.34 o
   7   5   6      142.46      133.57     37.81 o
   9   5   6      994.51     1081.56     35.27 o
  11   5   6      175.29      191.85     21.50 o
  13   5   6     1723.74     1809.10     29.79 o
  15   5   6      994.08      981.56     81.59 o
  17   5   6     1143.42     1235.12    109.76 o
  19   5   6      223.69      204.24     36.44 o
  21   5   6      807.07      797.18     52.85 o
  23   5   6      180.61      200.83     23.61 o
  25   5   6      442.26      411.11     42.62 o
 -32   6   6       17.42      102.93     40.74 o
 -30   6   6       54.40      121.78     21.67 o
 -28   6   6       14.03       17.07     22.94 o
 -26   6   6        8.72       40.29     30.79 o
 -24   6   6      271.96      268.34     20.81 o
 -22   6   6      382.89      486.20     77.97 o
 -20   6   6      584.42      602.06     23.08 o
 -18   6   6       28.41       67.20     21.98 o
 -16   6   6        0.30       22.60     22.15 o
 -14   6   6     1534.47     1571.14     48.44 o
 -12   6   6       11.70       14.55     19.56 o
 -10   6   6      284.78      302.46     25.26 o
  -8   6   6      105.50      180.91     23.63 o
  -6   6   6       20.41       63.57     22.99 o
  -4   6   6      126.07      178.61     34.47 o
  -2   6   6       18.19       98.97     23.32 o
   0   6   6       31.44      112.82     37.01 o
   2   6   6      704.75      727.38    126.18 o
   4   6   6      658.54      877.06     91.96 o
   6   6   6      443.93      476.65     39.00 o
   8   6   6      329.01      335.19     54.99 o
  10   6   6       47.37       90.21     39.27 o
  12   6   6       12.40       63.12     22.66 o
  14   6   6      315.01      293.64     22.79 o
  16   6   6      289.23      274.15     62.62 o
  18   6   6      145.18      139.96     34.49 o
  20   6   6        5.47       37.23     21.45 o
  22   6   6        4.16      -12.18     23.61 o
 -29   7   6       61.46      108.68     24.27 o
 -27   7   6      460.41      506.38     34.01 o
 -25   7   6      157.23      150.27     20.85 o
 -23   7   6       57.68       91.22     27.71 o
 -21   7   6      154.40      230.86     33.85 o
 -19   7   6        5.40       72.31     29.72 o
 -17   7   6       43.10       -5.14     25.91 o
 -15   7   6      602.52      577.92     33.89 o
 -13   7   6      120.73      195.17     46.00 o
 -11   7   6     1769.39     1694.96     35.78 o
  -9   7   6      281.49      318.32     23.81 o
  -7   7   6      436.11      519.96     32.25 o
  -5   7   6      158.46      356.31     91.24 o
  -3   7   6     1058.14     1399.35     88.08 o
  -1   7   6      987.23      985.58     44.58 o
   1   7   6      227.79      336.55     73.41 o
   3   7   6      250.37      334.61     20.13 o
   5   7   6       96.80      192.31     43.83 o
   7   7   6        1.15       33.84     25.51 o
   9   7   6      489.92      558.36     49.26 o
  11   7   6       48.68       59.41     23.38 o
  13   7   6      825.59      840.03     61.16 o
  15   7   6       14.39       39.79     23.03 o
  17   7   6      380.43      400.73     28.39 o
  19   7   6        2.62       18.58     22.25 o
 -24   8   6      179.18      201.19     22.34 o
 -22   8   6      268.45      275.43     39.37 o
 -20   8   6       29.07       31.57     25.35 o
 -18   8   6      364.89      315.18     21.85 o
 -16   8   6      122.15      135.32     33.39 o
 -14   8   6      393.42      360.79     24.08 o
 -12   8   6      398.86      472.67     27.61 o
 -10   8   6      723.60      655.76     41.49 o
  -8   8   6      149.35      190.88     55.50 o
  -6   8   6      432.24      369.29     26.53 o
  -4   8   6     1658.75     1590.65     63.86 o
  -2   8   6      450.48      491.88     23.98 o
   0   8   6     1708.50     1635.40     40.10 o
   2   8   6      314.48      432.21     43.35 o
   4   8   6      939.81      986.44     37.52 o
   6   8   6     1357.46     1197.54     33.15 o
   8   8   6     1689.63     1586.63     37.51 o
  10   8   6      636.05      619.54     30.70 o
  12   8   6      755.58      795.86     36.24 o
  14   8   6       48.41       24.17     28.58 o
 -17   9   6       23.90       -6.36     22.83 o
 -15   9   6      463.82      542.93     29.54 o
 -13   9   6        3.13       -3.89     28.17 o
 -11   9   6     1066.01     1015.20     41.89 o
  -9   9   6        0.85      137.78     54.74 o
  -7   9   6      729.16      666.33     76.84 o
  -5   9   6      183.05      179.91     39.15 o
  -3   9   6      396.92      428.99     29.97 o
  -1   9   6       12.42       49.90     23.24 o
   1   9   6      893.35      770.19     49.20 o
   3   9   6       50.77       22.66     28.56 o
   5   9   6      769.15      621.49     56.43 o
   7   9   6       61.80       82.53     31.08 o
 -41   1   7       33.09       76.42     27.56 o
 -39   1   7      699.73      804.31     27.23 o
 -37   1   7      521.09      585.92     79.07 o
 -35   1   7      301.05      294.03     23.77 o
 -33   1   7      398.33      436.54     32.90 o
 -31   1   7     1660.04     1771.85     24.40 o
 -29   1   7     1026.10      995.13     21.21 o
 -27   1   7     2710.30     2741.85     25.99 o
 -25   1   7    10754.66    10524.51    139.90 o
 -23   1   7      691.58      694.02     35.54 o
 -21   1   7    11181.62    10178.39    188.68 o
 -19   1   7     9647.08     9432.66    200.07 o
 -17   1   7     6602.82     6379.36    138.71 o
 -15   1   7     1336.67     1165.27     25.70 o
 -13   1   7     6329.09     5925.07    106.71 o
 -11   1   7    15789.16    17538.46    149.06 o
  -9   1   7    19816.65    19061.45    112.45 o
  -7   1   7     7771.00     7789.28     47.47 o
  -5   1   7    16155.57    14984.69    236.47 o
  -3   1   7       88.18      270.28     52.20 o
  -1   1   7     4679.08     4026.51    101.85 o
   1   1   7     3458.65     3391.09    366.16 o
   3   1   7     7971.58     6984.51    220.76 o
   5   1   7     1659.30     1605.11     32.11 o
   7   1   7     4993.48     4477.93    564.63 o
   9   1   7       73.86       74.29     30.78 o
  11   1   7    12610.78    12450.21    117.28 o
  13   1   7       75.97      146.71     41.92 o
  15   1   7     2159.97     2310.67     59.96 o
  17   1   7     3249.91     3339.79     34.13 o
  19   1   7      566.56      685.62     45.64 o
  21   1   7        7.30      -35.36     94.99 o
  23   1   7     1610.29     1599.46     81.19 o
  25   1   7        6.60       85.26     25.91 o
  27   1   7      389.56      376.06     33.39 o
  29   1   7      305.31      410.93     58.90 o
 -40   2   7     1845.39     1639.19     56.17 o
 -38   2   7       11.42       -2.35     32.64 o
 -36   2   7     4480.25     4464.17    151.40 o
 -34   2   7      523.13      597.13     48.12 o
 -32   2   7     7916.35     8034.98     86.88 o
 -30   2   7       60.43       14.46     21.25 o
 -28   2   7     4839.03     4694.72    110.96 o
 -26   2   7     1565.91     1588.69     28.17 o
 -24   2   7    22881.67    23087.54    524.20 o
 -22   2   7      599.98      595.32     42.45 o
 -20   2   7    18973.58    19894.59    207.88 o
 -18   2   7      205.48      133.79     22.46 o
 -16   2   7     1842.80     1658.62     29.59 o
 -14   2   7     4074.05     4127.40    124.06 o
 -12   2   7    27542.53    29221.94    548.24 o
 -10   2   7    11405.08    12034.09    192.94 o
  -8   2   7    17653.28    16717.85    323.17 o
  -6   2   7    10733.71    10875.72     59.29 o
  -4   2   7    33375.13    32214.71     89.62 o
  -2   2   7    32813.02    32039.16    576.83 o
   0   2   7     6622.30     5645.87     99.47 o
   2   2   7     5251.48     4235.17    206.43 o
   4   2   7     1648.99     1331.26     30.23 o
   6   2   7     7570.11     6774.25    279.66 o
   8   2   7    24212.27    21129.95    108.26 o
  10   2   7    18073.83    17053.85    654.31 o
  12   2   7       19.70      101.12     33.96 o
  14   2   7      133.53      210.36     24.30 o
  16   2   7        6.05        6.32     30.28 o
  18   2   7     2110.15     2104.30     72.47 o
  20   2   7      883.79      847.19     66.98 o
  22   2   7     2931.81     2884.43     88.12 o
  24   2   7        0.66       39.82     19.91 o
  26   2   7     1513.83     1606.32     40.33 o
  28   2   7        4.34       49.19     27.98 o
 -39   3   7      886.66      889.95     31.14 o
 -37   3   7      505.22      513.00     49.35 o
 -35   3   7      429.43      355.39     40.74 o
 -33   3   7     2829.29     2802.39     31.89 o
 -31   3   7      666.80      660.74     23.17 o
 -29   3   7      807.06      689.85     28.02 o
 -27   3   7     8689.17     9108.29    305.45 o
 -25   3   7     2676.92     3016.25    150.09 o
 -23   3   7     3001.20     3177.10     31.73 o
 -21   3   7     4128.12     4330.89    132.49 o
 -19   3   7     2342.07     2099.63    162.52 o
 -17   3   7     7215.80     6999.00    137.98 o
 -15   3   7     7393.29     8023.23    162.76 o
 -13   3   7    19351.13    18483.23    432.97 o
 -11   3   7     4114.27     4118.74     50.71 o
  -9   3   7    15415.89    14199.72    194.70 o
  -7   3   7     6075.22     6515.05     65.80 o
  -5   3   7    14131.53    13849.94     55.91 o
  -3   3   7      386.74      627.13     26.79 o
  -1   3   7     3299.66     3142.27    102.48 o
   1   3   7      743.72      858.87     66.25 o
   3   3   7     2180.15     1903.78    104.37 o
   5   3   7        7.93        7.66     21.90 o
   7   3   7      755.08     1005.74    188.46 o
   9   3   7      585.00      615.01    106.66 o
  11   3   7     6566.92     6499.61    261.09 o
  13   3   7        2.63       41.06     27.06 o
  15   3   7     5077.37     4967.05    407.02 o
  17   3   7      610.21      568.15     43.95 o
  19   3   7      712.49      856.45     52.54 o
  21   3   7      204.50      183.01     44.89 o
  23   3   7     4996.52     4913.60    103.23 o
  25   3   7     1766.34     1676.58     92.23 o
  27   3   7      823.02      810.27     98.43 o
 -38   4   7       25.18      -33.58     43.12 o
 -36   4   7       26.05       77.23     44.22 o
 -34   4   7        2.19       63.32     23.03 o
 -32   4   7        5.68       42.77     42.70 o
 -30   4   7      136.70      126.15     22.24 o
 -28   4   7        8.40       40.04     36.59 o
 -26   4   7      239.16      269.85     25.45 o
 -24   4   7      140.75      206.37     19.53 o
 -22   4   7        1.35      -17.68     49.35 o
 -20   4   7        0.65       55.56     22.60 o
 -18   4   7      345.99      371.17     31.40 o
 -16   4   7      217.45      380.22     85.25 o
 -14   4   7      392.05      416.86     38.91 o
 -12   4   7     4237.28     4150.25    214.92 o
 -10   4   7     7570.07     7787.36    108.73 o
  -8   4   7     2502.42     2388.67     90.90 o
  -6   4   7     7781.24     8239.91    134.78 o
  -4   4   7      882.79      913.69     43.35 o
  -2   4   7      380.55      526.06     81.39 o
   0   4   7      180.11      140.70     24.25 o
   2   4   7      169.05      247.55     34.31 o
   4   4   7        0.60       42.81     25.12 o
   6   4   7       25.32       67.92     45.03 o
   8   4   7      101.11      127.25     28.13 o
  10   4   7      421.28      430.73     42.45 o
  12   4   7     1233.02      984.95     80.66 o
  14   4   7        9.22       53.89     21.98 o
  16   4   7       18.61       37.59     35.17 o
  18   4   7      190.97      334.67     72.88 o
  20   4   7      382.60      316.18     52.01 o
  22   4   7       29.75       83.05     36.59 o
  24   4   7      150.17      228.89     31.44 o
  26   4   7       10.03        3.71     50.91 o
 -35   5   7       14.13       37.52     21.75 o
 -33   5   7       92.24       77.06     19.09 o
 -31   5   7     1896.50     1681.73     22.35 o
 -29   5   7     1201.62     1221.47     67.37 o
 -27   5   7      390.63      443.32     45.65 o
 -25   5   7     3550.06     3670.38     77.12 o
 -23   5   7      158.41      158.49     23.90 o
 -21   5   7       96.75      110.63     48.59 o
 -19   5   7     1348.40     1365.09     29.41 o
 -17   5   7      326.78      327.47     21.89 o
 -15   5   7      115.79      177.55     21.59 o
 -13   5   7     3140.76     3126.22     84.84 o
 -11   5   7       29.75       53.29     19.56 o
  -9   5   7     9263.72     8916.80     71.93 o
  -7   5   7        6.82      -23.26     23.26 o
  -5   5   7     1440.37     1564.70     83.87 o
  -3   5   7      133.61      160.54     21.77 o
  -1   5   7     2798.25     3091.35    186.65 o
   1   5   7     1519.55     1528.66     35.85 o
   3   5   7     2585.54     2777.94    216.58 o
   5   5   7     4721.50     4631.74     62.07 o
   7   5   7      377.42      382.54     23.60 o
   9   5   7      134.44      149.34     21.89 o
  11   5   7     1552.60     1559.91     54.13 o
  13   5   7      128.02      192.61     43.65 o
  15   5   7     1654.98     1820.73    158.73 o
  17   5   7      882.10      961.54     95.30 o
  19   5   7     1148.78     1063.71     47.03 o
  21   5   7       15.23      -23.25     23.25 o
  23   5   7     1000.03      871.44     71.52 o
 -34   6   7       73.77      116.37     45.08 o
 -32   6   7      405.28      376.73     22.45 o
 -30   6   7      161.43      147.73     23.08 o
 -28   6   7     1578.69     1437.12     22.52 o
 -26   6   7      349.04      364.63     32.94 o
 -24   6   7     1169.07     1195.15     83.33 o
 -22   6   7      400.83      452.53     20.66 o
 -20   6   7      612.61      647.74     44.95 o
 -18   6   7      718.76      771.66     27.44 o
 -16   6   7     2420.34     2371.28     23.59 o
 -14   6   7     1864.40     1646.30     42.49 o
 -12   6   7     5781.19     5616.08     82.94 o
 -10   6   7      170.91      178.97     27.67 o
  -8   6   7     1538.58     1494.92     27.13 o
  -6   6   7      392.67      384.67     22.63 o
  -4   6   7     1000.34      981.23     25.64 o
  -2   6   7     2427.07     2531.06     48.25 o
   0   6   7     1170.93     1175.85     22.49 o
   2   6   7     1691.10     1626.79     65.72 o
   4   6   7       26.05       73.59     25.12 o
   6   6   7     3420.58     3374.72     33.84 o
   8   6   7      211.35      229.78     22.53 o
  10   6   7     2744.43     2723.60     40.90 o
  12   6   7     1376.59     1293.04     28.89 o
  14   6   7     1766.80     1788.82     44.39 o
  16   6   7      130.74      163.37     26.95 o
  18   6   7      817.73      804.63     28.58 o
  20   6   7        0.58       14.19     23.60 o
  22   6   7      560.31      456.11     35.64 o
 -29   7   7      153.53      144.53     20.39 o
 -27   7   7      257.51      210.67     21.76 o
 -25   7   7     1025.10     1014.91     73.00 o
 -23   7   7        3.08        7.17     39.68 o
 -21   7   7      160.03      233.69     19.74 o
 -19   7   7       66.28       84.32     24.03 o
 -17   7   7      409.10      506.79     24.03 o
 -15   7   7       23.56       41.91     20.02 o
 -13   7   7      610.59      750.15     71.25 o
 -11   7   7      479.39      451.58     26.64 o
  -9   7   7     2059.23     2022.96    118.81 o
  -7   7   7       89.42      142.87     25.92 o
  -5   7   7      600.65      552.76     65.34 o
  -3   7   7       27.08       48.49     20.40 o
  -1   7   7     1960.18     1926.33     98.50 o
   1   7   7      411.09      408.70     21.01 o
   3   7   7     3400.62     3177.21     88.96 o
   5   7   7       73.53       68.47     22.90 o
   7   7   7      706.30      734.93     79.92 o
   9   7   7        1.98       -1.22     25.94 o
  11   7   7      823.52      725.64     34.20 o
  13   7   7      317.03      349.83     44.18 o
  15   7   7      535.59      530.79     29.18 o
  17   7   7      640.99      581.27     63.46 o
 -24   8   7        0.29       46.41     25.05 o
 -22   8   7       25.16       52.67     23.86 o
 -20   8   7       45.33       28.35     24.05 o
 -18   8   7       42.76       30.57     24.66 o
 -16   8   7      113.89      201.21     23.59 o
 -14   8   7       81.96      119.61     31.34 o
 -12   8   7      103.32       75.17     24.43 o
 -10   8   7       38.12       33.34     28.22 o
  -8   8   7       46.28      103.39     35.88 o
  -6   8   7      245.81      286.67     39.80 o
  -4   8   7      101.89      143.06     34.47 o
  -2   8   7       24.85        4.85     21.42 o
   0   8   7      489.75      462.93     39.22 o
   2   8   7      177.71      247.97     23.63 o
   4   8   7      486.28      449.17     54.09 o
   6   8   7       91.57       64.60     31.39 o
   8   8   7       21.17       23.22     25.01 o
  10   8   7       26.29       82.84     27.95 o
  12   8   7       61.68       43.69     29.20 o
 -17   9   7        1.48       46.78     38.30 o
 -15   9   7       50.36       -3.34     22.24 o
 -13   9   7      219.50      295.20     52.25 o
 -11   9   7        8.39       13.99     31.98 o
  -9   9   7       24.56       82.39     29.93 o
  -7   9   7      113.63      113.45     28.15 o
  -5   9   7      511.07      539.83     37.18 o
  -3   9   7        0.90       77.97     26.65 o
  -1   9   7      490.32      596.74     76.42 o
   1   9   7       11.82       32.49     38.25 o
   3   9   7       46.65       71.76     30.71 o
   5   9   7       22.72       49.60     25.11 o
 -42   0   8      808.20      784.32     50.94 o
 -40   0   8       71.63      107.19     46.70 o
 -38   0   8     2582.33     2561.16     83.31 o
 -36   0   8        8.06      -25.91     25.91 o
 -34   0   8     7730.54     7751.58    336.97 o
 -32   0   8     1738.52     1880.13     70.05 o
 -30   0   8     9487.86     9390.62     70.05 o
 -28   0   8     2046.49     1839.93     33.43 o
 -26   0   8     8329.47     7654.82    150.18 o
 -24   0   8     1782.18     1875.29    192.10 o
 -22   0   8    76369.26    77915.35    637.33 o
 -20   0   8     2192.01     1677.96     52.01 o
 -18   0   8    30950.36    30128.72    324.23 o
 -16   0   8     6283.01     7331.27     52.15 o
 -14   0   8    21188.72    20298.38    270.11 o
 -12   0   8      515.13     1063.08    187.32 o
  -8   0   8    35358.12    41404.79    172.47 o
  -6   0   8    33439.84    34261.45    118.95 o
  -4   0   8     1374.18     1127.78     39.00 o
  -2   0   8    47419.71    45918.30    179.36 o
   0   0   8    18542.23    20100.47    115.68 o
   2   0   8     4686.19     6164.19     70.05 o
   4   0   8     7242.06     6240.60     68.99 o
   6   0   8     2817.17     2638.46     54.13 o
   8   0   8     7460.45     7606.53     60.50 o
  10   0   8    29946.21    30364.56    113.56 o
  12   0   8     4978.98     5293.90     52.01 o
  18   0   8      995.58     1161.09     35.02 o
  20   0   8     6861.79     7198.98     63.68 o
  22   0   8      331.69      436.21     32.90 o
  24   0   8     2355.44     2373.13     54.13 o
  26   0   8      133.46      205.90     47.76 o
  28   0   8     1280.23     1227.95     41.39 o
 -41   1   8      875.51      855.64     59.99 o
 -39   1   8       15.21        3.82     19.40 o
 -37   1   8     2408.08     2663.41     49.66 o
 -35   1   8     1082.61     1092.26     21.03 o
 -33   1   8      994.02     1102.68     19.87 o
 -31   1   8     3562.42     3528.99     50.57 o
 -29   1   8      371.04      392.32     29.11 o
 -27   1   8      703.23      770.09     21.02 o
 -25   1   8     9725.55    10241.61     96.61 o
 -23   1   8    25484.62    24137.11    428.12 o
 -21   1   8     1076.01     1097.22     68.32 o
 -19   1   8     4019.89     4347.28     93.45 o
 -17   1   8     2733.79     2800.32     25.82 o
 -15   1   8     4675.64     3903.02     80.73 o
 -13   1   8    21865.34    22087.37    213.36 o
 -11   1   8    24961.16    28210.29    209.10 o
  -9   1   8    10474.17    11575.90    265.63 o
  -7   1   8    15790.06    13059.84    337.78 o
  -5   1   8     7965.45     6908.28     56.31 o
  -3   1   8    24236.05    26163.60    418.96 o
  -1   1   8     1960.89     2130.58     67.66 o
   1   1   8    16591.74    14711.47    349.32 o
   3   1   8     4544.94     4005.63     43.78 o
   5   1   8     2344.13     2249.40    217.04 o
   7   1   8     1317.01     1170.64     48.82 o
   9   1   8     5609.51     5369.33    100.30 o
  11   1   8      821.78      771.78     46.82 o
  13   1   8     3004.07     3084.97     31.52 o
  15   1   8        3.81        1.11     30.39 o
  17   1   8      706.37      707.44     63.68 o
  19   1   8       38.48      104.87     25.13 o
  21   1   8      792.77     1005.08     48.82 o
  23   1   8      448.75      463.27     82.25 o
  25   1   8     1347.90     1477.50    124.18 o
  27   1   8      104.24      157.83     92.34 o
 -40   2   8        9.14      -17.53     51.15 o
 -38   2   8        9.44      105.61     32.24 o
 -36   2   8        2.54       35.49     26.33 o
 -34   2   8        0.36       26.17     33.94 o
 -32   2   8       18.85       64.98     25.07 o
 -30   2   8      137.63      125.01     51.98 o
 -28   2   8      712.43      695.20     27.78 o
 -26   2   8      606.63      558.37     32.80 o
 -24   2   8     4064.88     3791.26     99.11 o
 -22   2   8     1703.43     2025.26     84.99 o
 -20   2   8       68.69      140.82     29.32 o
 -18   2   8       40.94       95.14     19.36 o
 -16   2   8     2000.77     2476.04     69.70 o
 -14   2   8        7.22       24.31     19.65 o
 -12   2   8       45.56      179.32     25.19 o
 -10   2   8       54.75       42.25     25.32 o
  -8   2   8     6976.90     7757.17    189.98 o
  -6   2   8     1861.34     1885.81     91.27 o
  -4   2   8     3226.83     4311.02     65.23 o
  -2   2   8      534.34      491.63     60.12 o
   0   2   8     1708.28     1524.53     35.38 o
   2   2   8      259.49      403.26     90.21 o
   4   2   8     7271.13     7769.71    949.89 o
   6   2   8     4516.77     4665.52    137.97 o
   8   2   8      311.43      558.26     45.64 o
  10   2   8     3603.79     3726.24    140.63 o
  12   2   8      492.79      526.83     25.33 o
  14   2   8      293.68      362.88     73.78 o
  16   2   8      260.52      261.84     26.09 o
  18   2   8     2820.45     2788.91    222.20 o
  20   2   8      240.46      301.70     25.08 o
  22   2   8        0.26       43.51     22.51 o
  24   2   8      312.46      334.62     30.59 o
  26   2   8       19.81       41.55     37.74 o
 -39   3   8       31.97       62.77     23.94 o
 -37   3   8     1082.25     1001.87     23.49 o
 -35   3   8      477.35      418.99     21.21 o
 -33   3   8      256.86      243.55     26.14 o
 -31   3   8     1089.00     1168.30     67.59 o
 -29   3   8     2864.02     3081.09     86.07 o
 -27   3   8     4214.28     4253.95     84.84 o
 -25   3   8      475.11      561.87     26.14 o
 -23   3   8     9683.87     9959.71    367.22 o
 -21   3   8     1250.00     1171.66     66.78 o
 -19   3   8     2920.09     2343.86     69.44 o
 -17   3   8    11357.86    11666.29    158.64 o
 -15   3   8     2937.99     3218.83     85.10 o
 -13   3   8      381.12      449.06     24.20 o
 -11   3   8    13986.68    13864.13    140.02 o
  -9   3   8     1445.37     1152.43     27.38 o
  -7   3   8    10561.69    11297.25    341.75 o
  -5   3   8       37.61       64.25     22.48 o
  -3   3   8     2317.22     1826.13     31.84 o
  -1   3   8        3.87       31.86     26.79 o
   1   3   8      462.64      610.74     63.40 o
   3   3   8     3847.58     3739.11     59.96 o
   5   3   8     5273.67     5049.12    258.96 o
   7   3   8     3806.44     3831.01     42.45 o
   9   3   8      616.20      579.48     46.70 o
  11   3   8      269.13      186.79     43.51 o
  13   3   8     2011.37     2150.84    332.20 o
  15   3   8       54.93       35.84     46.70 o
  17   3   8     1814.95     1909.77    155.45 o
  19   3   8     4690.12     4569.77    150.67 o
  21   3   8      330.97      310.11     26.55 o
  23   3   8      141.48      250.10     48.37 o
  25   3   8     1250.95     1213.14     26.83 o
  27   3   8       42.21      177.24     48.82 o
 -38   4   8     1454.50     1345.08     35.43 o
 -36   4   8       22.89      -35.39     50.95 o
 -34   4   8      533.24      509.71     40.34 o
 -32   4   8     1865.98     1853.79     74.97 o
 -30   4   8     1810.29     1864.74     26.37 o
 -28   4   8      432.82      416.29     60.10 o
 -26   4   8     5806.69     5684.91    241.80 o
 -24   4   8      131.91      166.80     37.31 o
 -22   4   8     4988.86     5056.07    158.67 o
 -20   4   8      556.41      553.84     27.48 o
 -18   4   8     5315.57     5233.09    108.52 o
 -16   4   8     2657.32     2742.37     74.91 o
 -14   4   8     6508.72     6145.75    170.96 o
 -12   4   8     6363.50     6353.40    106.62 o
 -10   4   8     8350.04     8708.97     95.05 o
  -8   4   8     3793.33     3401.90    144.87 o
  -6   4   8     2569.95     2573.17     63.68 o
  -4   4   8     9095.02     9273.91   2298.95 o
  -2   4   8     7834.90     7604.60     97.18 o
   0   4   8      431.90      391.09     25.43 o
   2   4   8     3980.55     4111.32     89.39 o
   4   4   8     5149.06     5058.45     63.25 o
   6   4   8     1516.68     1522.96     26.25 o
   8   4   8     3894.58     3815.76    114.75 o
  10   4   8     5429.12     5227.03     65.80 o
  12   4   8     5540.67     5434.80    155.48 o
  14   4   8     2684.43     2604.72     54.13 o
  16   4   8     3999.96     3830.76    358.73 o
  18   4   8       92.79      147.59     21.62 o
  20   4   8      257.70      234.48     22.66 o
  22   4   8      588.62      547.67     24.17 o
  24   4   8      326.03      288.61     28.17 o
 -37   5   8      197.00      229.06     60.61 o
 -35   5   8     1182.05     1168.35     98.19 o
 -33   5   8       13.51       56.71     33.40 o
 -31   5   8      345.07      424.31     36.00 o
 -29   5   8     1254.68     1210.61     64.95 o
 -27   5   8     1316.30     1183.14     44.58 o
 -25   5   8     1626.13     1487.11     87.01 o
 -23   5   8     1288.02     1387.41     32.83 o
 -21   5   8      280.81      292.63     59.74 o
 -19   5   8      479.06      501.56     23.13 o
 -17   5   8      503.96      448.91     33.24 o
 -15   5   8     1358.59     1425.48     53.62 o
 -13   5   8       15.05       28.74     21.21 o
 -11   5   8     3979.19     4035.16    189.04 o
  -9   5   8      301.33      308.33     36.92 o
  -7   5   8     2963.11     2806.65    149.73 o
  -5   5   8       21.81       15.19     20.52 o
  -3   5   8     7782.71     7471.21    241.12 o
  -1   5   8      826.24      890.67     27.18 o
   1   5   8     8961.35     8567.56    191.95 o
   3   5   8     1485.12     1466.66     67.52 o
   5   5   8     3921.31     3869.87    121.01 o
   7   5   8        0.41       10.92     20.65 o
   9   5   8     1855.92     2150.14    189.98 o
  11   5   8      111.43      145.89     32.16 o
  13   5   8     4093.80     4102.43    206.73 o
  15   5   8       98.80      169.64     31.14 o
  17   5   8      426.52      419.82     33.02 o
  19   5   8      459.85      432.39     21.88 o
  21   5   8       27.30       38.37     23.57 o
  23   5   8       57.30      116.33     24.21 o
 -34   6   8       10.59       21.69     52.85 o
 -32   6   8       30.15      -21.56     21.56 o
 -30   6   8      127.74      131.94     36.00 o
 -28   6   8      181.46      242.88     54.49 o
 -26   6   8      189.59      231.51     17.93 o
 -24   6   8      131.26      134.82     27.11 o
 -22   6   8        6.48        8.35     25.94 o
 -20   6   8      173.27      231.51     24.20 o
 -18   6   8      467.76      446.52     51.17 o
 -16   6   8      165.51      149.55     23.17 o
 -14   6   8      534.58      597.75     82.42 o
 -12   6   8      530.71      515.95     24.97 o
 -10   6   8      554.80      519.45     63.68 o
  -8   6   8      823.43      766.13     24.67 o
  -6   6   8      179.03      226.13     41.26 o
  -4   6   8        9.78        0.61     23.13 o
  -2   6   8      271.90      221.41     25.28 o
   0   6   8      708.91      808.22    104.18 o
   2   6   8      443.94      445.70     35.23 o
   4   6   8       32.30       64.91     23.69 o
   6   6   8      471.24      515.82     67.55 o
   8   6   8       34.72       78.85     31.89 o
  10   6   8        7.59       33.01     22.66 o
  12   6   8       28.53       61.82     23.17 o
  14   6   8        0.72      -19.43     22.90 o
  16   6   8       67.23      137.50     36.41 o
  18   6   8       40.18      103.80     27.09 o
  20   6   8      178.29      175.05     45.76 o
 -29   7   8       61.80       34.10     20.12 o
 -27   7   8       59.58       44.08     36.77 o
 -25   7   8      505.14      511.26     24.25 o
 -23   7   8      494.72      510.80     26.13 o
 -21   7   8      478.07      426.26     31.71 o
 -19   7   8      114.63       91.71     21.04 o
 -17   7   8        3.03       69.48     22.00 o
 -15   7   8      605.14      702.99     33.09 o
 -13   7   8      341.91      298.85     25.61 o
 -11   7   8      655.44      768.04     32.44 o
  -9   7   8     1077.06     1053.86     61.78 o
  -7   7   8      981.85     1064.76     84.11 o
  -5   7   8      318.13      366.69     23.68 o
  -3   7   8     1025.66     1097.78     66.18 o
  -1   7   8        7.10       29.42     34.93 o
   1   7   8      695.87      927.48    125.58 o
   3   7   8        4.14       -7.76     29.50 o
   5   7   8      817.76      744.91     41.06 o
   7   7   8      299.02      260.75     27.85 o
   9   7   8     1098.94     1059.94     63.46 o
  11   7   8      169.85      214.69     34.84 o
  13   7   8      285.66      278.61     28.15 o
  15   7   8      583.30      585.88     29.80 o
  17   7   8      170.36       64.74     49.88 o
 -24   8   8       94.55      101.72     20.32 o
 -22   8   8      261.31      233.03     24.80 o
 -20   8   8       99.04      142.89     29.41 o
 -18   8   8       11.29      -10.39     24.21 o
 -16   8   8      354.42      338.93     26.10 o
 -14   8   8      744.54      621.99     27.12 o
 -12   8   8        2.45       18.61     28.10 o
 -10   8   8     1486.97     1381.95     27.80 o
  -8   8   8        4.10      -26.55     26.55 o
  -6   8   8      403.65      377.24     35.66 o
  -4   8   8      217.84      245.11     37.29 o
  -2   8   8      717.62      821.88     54.63 o
   0   8   8      433.73      408.99     33.40 o
   2   8   8      602.08      629.92     39.78 o
   4   8   8      369.04      411.33     24.98 o
   6   8   8        5.17       56.96     28.86 o
   8   8   8     1108.09     1075.72     32.91 o
  10   8   8       93.63      131.47     28.76 o
 -17   9   8       94.09       78.99     22.24 o
 -15   9   8       20.95      138.14     35.59 o
 -13   9   8       85.56      102.24     23.75 o
 -11   9   8       15.53       67.59     29.86 o
  -9   9   8      209.31      254.02     42.61 o
  -7   9   8      188.19      200.64     26.53 o
  -5   9   8       40.46       50.48     31.91 o
  -3   9   8      211.53      245.00     26.05 o
  -1   9   8       29.27       98.06     56.25 o
   1   9   8       58.18       94.03     27.78 o
   3   9   8       46.26       75.11     32.71 o
 -41   1   9      241.26      249.85     72.40 o
 -39   1   9     1550.92     1432.52     24.24 o
 -37   1   9      300.52      321.43     34.99 o
 -35   1   9     5030.04     4936.38    104.53 o
 -33   1   9      921.54      941.36     65.28 o
 -31   1   9      994.81      940.76     42.43 o
 -29   1   9      126.06      173.57     21.29 o
 -27   1   9     3233.67     3565.03     81.34 o
 -25   1   9     2323.32     2365.34     34.69 o
 -23   1   9    13736.77    14137.85    341.95 o
 -21   1   9    14928.68    14660.77    258.28 o
 -19   1   9     1694.37     1509.33     26.23 o
 -17   1   9      591.35      348.18     21.26 o
 -15   1   9     1812.24     1929.44     31.86 o
 -13   1   9    23405.13    23808.72    245.10 o
 -11   1   9    10285.24    11611.82     70.47 o
  -9   1   9    59853.22    62378.09    291.86 o
  -7   1   9    14770.51    15368.48    146.30 o
  -5   1   9    17688.90    18481.01    378.77 o
  -3   1   9      993.17     1087.15     31.44 o
  -1   1   9     9920.92     9347.37    219.69 o
   1   1   9      820.59      864.39     40.66 o
   3   1   9     4511.25     4324.27     43.45 o
   5   1   9      390.54      433.72     32.27 o
   7   1   9     6773.24     6267.12     64.74 o
   9   1   9      242.22      298.23     43.51 o
  11   1   9     3713.76     3731.27    133.00 o
  13   1   9      403.29      363.02     36.53 o
  15   1   9     2076.71     2324.48     91.60 o
  17   1   9        9.50       28.64     52.54 o
  19   1   9     2634.22     2716.67    134.26 o
  21   1   9      544.68      501.32     27.68 o
  23   1   9     1098.85     1093.53     67.39 o
  25   1   9      239.41      201.67     75.35 o
  27   1   9      443.19      451.69     38.42 o
 -42   2   9      853.32      614.51     37.15 o
 -40   2   9     1595.73     1508.20     72.31 o
 -38   2   9       20.80      130.57     32.27 o
 -36   2   9     4558.66     4627.84     42.01 o
 -34   2   9       34.42      108.44     37.32 o
 -32   2   9     1713.86     1873.20    103.05 o
 -30   2   9     2121.92     2383.57     53.82 o
 -28   2   9     8569.96     8664.13    136.96 o
 -26   2   9      448.89      489.64     43.61 o
 -24   2   9    13053.07    12945.94    476.02 o
 -22   2   9      880.10     1118.24     72.92 o
 -20   2   9    12664.35    12445.30    300.25 o
 -18   2   9      101.70       53.12     21.75 o
 -16   2   9     9321.89     8617.21    311.81 o
 -14   2   9     1834.63     1714.19     80.23 o
 -12   2   9    15251.16    13451.07    404.42 o
 -10   2   9       69.10       88.29     22.20 o
  -8   2   9    38931.37    39477.82    192.10 o
  -6   2   9    29151.39    29063.87    391.63 o
  -4   2   9    36922.28    36075.61    653.78 o
  -2   2   9     4579.49     4493.69    142.93 o
   0   2   9    18828.51    19013.38    836.72 o
   2   2   9     7450.71     6706.55    460.62 o
   4   2   9      722.32      572.54     45.64 o
   6   2   9    14661.64    13974.45    892.58 o
   8   2   9     6455.71     6050.24    175.65 o
  10   2   9     2373.45     2113.10     53.07 o
  12   2   9     5042.79     4962.80    104.54 o
  14   2   9     2245.32     2352.99     48.04 o
  16   2   9       68.43      114.55     30.50 o
  18   2   9     1901.03     1947.21     42.45 o
  20   2   9      987.31     1044.51     39.49 o
  22   2   9     1035.70      901.86     48.82 o
  24   2   9      130.98      195.92     43.13 o
  26   2   9      489.60      476.33     46.33 o
 -41   3   9        6.91       61.56     48.82 o
 -39   3   9      503.49      552.06     32.98 o
 -37   3   9        3.39       68.57     43.93 o
 -35   3   9      773.53      984.46     92.42 o
 -33   3   9     1321.55     1427.20     28.84 o
 -31   3   9       50.26       52.75     26.59 o
 -29   3   9       27.48       40.46     19.01 o
 -27   3   9     1226.17     1330.40     23.65 o
 -25   3   9     3178.01     3316.97     55.72 o
 -23   3   9     8122.92     8002.86    124.69 o
 -21   3   9    17916.13    17982.23    464.08 o
 -19   3   9      874.05      893.91     40.21 o
 -17   3   9     3408.73     3290.09     65.30 o
 -15   3   9     1226.70     1137.63     47.81 o
 -13   3   9     8116.93     7910.91    200.52 o
 -11   3   9     1403.94     1402.92     34.89 o
  -9   3   9     5668.65     5447.37     37.89 o
  -7   3   9       94.36      177.81     31.52 o
  -5   3   9      528.86      485.23     86.50 o
  -3   3   9      208.50      233.73     23.35 o
  -1   3   9     9053.44     8445.16    241.20 o
   1   3   9     5630.48     5198.49    211.66 o
   3   3   9     9137.81     8830.26    500.42 o
   5   3   9     5498.51     5346.92    255.78 o
   7   3   9     3534.81     3176.17     42.45 o
   9   3   9        0.50       40.61     24.70 o
  11   3   9     5581.75     4982.75    127.36 o
  13   3   9       65.72        4.97     24.54 o
  15   3   9     3446.23     3580.09    261.22 o
  17   3   9      365.12      423.51     26.33 o
  19   3   9       72.13      103.84     20.30 o
  21   3   9       31.91       24.96     58.42 o
  23   3   9      136.61      198.81     36.94 o
  25   3   9       25.50       92.72     27.88 o
 -38   4   9       12.57       24.33     46.26 o
 -36   4   9      390.32      389.82     27.52 o
 -34   4   9      836.11      797.39     53.86 o
 -32   4   9      231.57      334.63     44.35 o
 -30   4   9      441.45      559.81     45.39 o
 -28   4   9      127.22      168.86     21.62 o
 -26   4   9      152.58      234.55     31.14 o
 -24   4   9      153.49       94.63     55.19 o
 -22   4   9      109.50      100.00     34.47 o
 -20   4   9      447.86      618.05    101.56 o
 -18   4   9     1897.42     1923.60     90.23 o
 -16   4   9     1793.47     1956.36    130.06 o
 -14   4   9     1393.82     1450.94     41.09 o
 -12   4   9      728.65      768.74     75.83 o
 -10   4   9     3918.06     3803.85     39.77 o
  -8   4   9      565.28      645.79     27.25 o
  -6   4   9      715.99      753.77     27.47 o
  -4   4   9     1439.46     1002.62     62.09 o
  -2   4   9      417.43      536.44     49.14 o
   0   4   9     1029.51      941.25     73.58 o
   2   4   9     1904.26     2048.53     70.58 o
   4   4   9        2.72       49.39     42.45 o
   6   4   9      435.80      424.84     46.17 o
   8   4   9     1588.77     1521.94     52.01 o
  10   4   9      571.28      562.50     46.70 o
  12   4   9        0.60       72.41     30.39 o
  14   4   9       58.74      126.03     33.43 o
  16   4   9        6.77       14.71     65.80 o
  18   4   9      176.97      159.26     49.52 o
  20   4   9     1341.28     1246.41    145.94 o
  22   4   9      330.31      355.17     63.45 o
 -37   5   9        2.99       20.16     19.99 o
 -35   5   9      208.82      268.55     24.05 o
 -33   5   9       70.89       70.06     18.25 o
 -31   5   9      148.87      206.06     31.86 o
 -29   5   9       11.49       14.54     22.41 o
 -27   5   9       56.57      105.29     27.11 o
 -25   5   9      596.14      606.99     45.65 o
 -23   5   9      149.56      248.32     25.51 o
 -21   5   9     1569.02     1516.61     25.13 o
 -19   5   9      785.44      790.57     53.77 o
 -17   5   9      803.71      976.05     84.10 o
 -15   5   9      670.30      582.72     22.46 o
 -13   5   9      401.75      355.73     26.50 o
 -11   5   9      103.71       94.56     26.67 o
  -9   5   9     1566.42     1742.75     40.33 o
  -7   5   9      215.02      307.74    107.72 o
  -5   5   9     3389.40     3669.30    257.90 o
  -3   5   9      280.64      264.77     28.37 o
  -1   5   9     3251.67     3600.42    204.01 o
   1   5   9       16.97      -12.17     21.01 o
   3   5   9      721.62      825.14     84.67 o
   5   5   9      878.23      941.42     27.91 o
   7   5   9     3058.06     2818.46    150.18 o
   9   5   9      702.57      731.21     27.46 o
  11   5   9     1093.15     1065.29     71.64 o
  13   5   9       81.80      147.66     24.90 o
  15   5   9       32.63       83.99     73.76 o
  17   5   9      882.48      837.98     35.27 o
  19   5   9      103.86       58.68     33.59 o
  21   5   9      624.14      585.26     89.17 o
 -34   6   9        7.54        8.71     19.48 o
 -32   6   9      604.77      551.62     37.76 o
 -30   6   9      144.98      120.30     38.25 o
 -28   6   9     1345.36     1339.07     52.79 o
 -26   6   9        1.38       62.72     21.14 o
 -24   6   9     3346.67     3250.68     66.79 o
 -22   6   9       99.97       75.49     25.72 o
 -20   6   9     1791.25     1782.72     56.53 o
 -18   6   9        3.98        2.75     20.29 o
 -16   6   9     3193.21     3115.78     86.09 o
 -14   6   9     1175.24     1268.37     37.56 o
 -12   6   9     3699.02     3541.96     56.22 o
 -10   6   9       41.20       76.75     31.04 o
  -8   6   9     2061.22     1979.98     37.20 o
  -6   6   9      780.48      827.15     39.36 o
  -4   6   9     2086.98     2141.48     44.71 o
  -2   6   9     1073.41     1045.72     22.82 o
   0   6   9     2088.42     2081.67     39.52 o
   2   6   9        8.45      -19.61     19.61 o
   4   6   9     1562.01     1395.26     26.78 o
   6   6   9     1009.84      985.07     26.48 o
   8   6   9      177.19      179.64     32.64 o
  10   6   9     1439.15     1549.92     45.62 o
  12   6   9      867.58      830.66     69.52 o
  14   6   9     3407.29     3076.77     53.07 o
  16   6   9      529.42      543.98     50.94 o
  18   6   9     1573.52     1477.24     94.99 o
 -29   7   9      211.06      263.33     41.51 o
 -27   7   9      669.45      617.14     39.68 o
 -25   7   9      339.70      413.78     29.22 o
 -23   7   9      317.61      385.85     58.98 o
 -21   7   9      461.22      524.98     35.39 o
 -19   7   9      425.55      413.43     37.99 o
 -17   7   9      152.52      196.13     31.56 o
 -15   7   9      840.28      816.36     39.16 o
 -13   7   9      267.95      341.69     26.65 o
 -11   7   9      540.39      524.30     28.95 o
  -9   7   9      233.61      240.33     26.91 o
  -7   7   9       15.73       84.58     34.70 o
  -5   7   9      353.18      358.00     29.15 o
  -3   7   9      136.50      136.22     35.19 o
  -1   7   9     1796.45     1666.70     53.92 o
   1   7   9       58.79       28.73     19.15 o
   3   7   9      266.79      232.07     25.21 o
   5   7   9        9.19       24.92     35.70 o
   7   7   9      343.78      337.98     30.88 o
   9   7   9        4.38        5.68     26.95 o
  11   7   9      941.71      982.26     92.68 o
  13   7   9      459.34      432.59     30.94 o
  15   7   9     1478.31     1231.10     39.69 o
 -24   8   9       20.52        4.16     19.85 o
 -22   8   9        1.11      -22.27     31.71 o
 -20   8   9      124.76      169.54     28.03 o
 -18   8   9        0.14       57.23     20.83 o
 -16   8   9       47.29       89.73     21.43 o
 -14   8   9      237.15      262.98     22.77 o
 -12   8   9      110.79      195.22     70.91 o
 -10   8   9      497.24      463.20     24.58 o
  -8   8   9        3.79       -4.65     36.12 o
  -6   8   9      166.56      190.74     25.29 o
  -4   8   9      115.71      138.83     50.58 o
  -2   8   9      183.81      201.60     28.03 o
   0   8   9      123.35      150.27     25.89 o
   2   8   9        0.24      -19.53     26.13 o
   4   8   9       28.36       48.38     30.76 o
   6   8   9        1.79       -3.56     23.93 o
   8   8   9       92.40       66.73     32.17 o
  10   8   9      189.62      227.22     33.27 o
 -15   9   9      285.90      243.25     25.25 o
 -13   9   9        6.99       33.69     22.25 o
 -11   9   9      126.60      129.31     23.53 o
  -9   9   9        1.57      -20.66     24.16 o
  -7   9   9       18.87       32.11     28.58 o
  -5   9   9      146.84      175.39     31.83 o
  -3   9   9      100.43       80.31     23.67 o
  -1   9   9       95.96       95.53     39.77 o
 -42   0  10      119.23      177.03     79.07 o
 -40   0  10     1352.33     1340.37     60.50 o
 -38   0  10     3133.98     3186.21    137.44 o
 -36   0  10      213.14      340.81     36.62 o
 -34   0  10     3364.98     3520.42     46.70 o
 -32   0  10       59.17      105.07     42.45 o
 -30   0  10       92.41       79.85     25.33 o
 -28   0  10     3311.30     3273.88     34.41 o
 -26   0  10    32426.91    33784.23     85.18 o
 -24   0  10     5728.97     6412.78    156.02 o
 -22   0  10    44338.99    44065.91     96.73 o
 -20   0  10     2754.70     2940.60    107.19 o
 -18   0  10    21772.16    20913.13    658.55 o
 -16   0  10       38.95       98.08     26.47 o
 -14   0  10    21540.51    19422.39     80.13 o
 -12   0  10      404.88      433.53     49.88 o
 -10   0  10     6517.77     7294.33    203.24 o
  -8   0  10     2384.44     1742.65    100.30 o
  -6   0  10     9338.68     8262.40     59.66 o
  -4   0  10    11098.19    12268.94     95.52 o
  -2   0  10    34870.07    34000.66    142.22 o
   0   0  10      658.58      810.85     47.76 o
   2   0  10     4513.78     4120.07     60.50 o
   4   0  10     2493.25     2486.69     44.58 o
   6   0  10    18345.63    20253.31    286.56 o
   8   0  10    13153.70    13103.17    763.62 o
  10   0  10     7176.42     7106.12    153.89 o
  12   0  10     7003.12     7196.86     63.68 o
  16   0  10     2758.91     2946.24     52.01 o
  18   0  10     3293.78     3877.03     57.31 o
  20   0  10     4695.49     4859.82     49.88 o
  22   0  10      257.54      394.81     46.70 o
  24   0  10      280.65      123.11     48.82 o
 -41   1  10      265.26      258.04     19.81 o
 -39   1  10       10.17      -14.79     38.76 o
 -37   1  10     2021.96     2345.76     53.16 o
 -35   1  10      712.35      767.73     33.28 o
 -33   1  10     4067.67     4209.57    155.33 o
 -31   1  10     2054.30     2183.13     25.59 o
 -29   1  10     1402.40     1291.71     53.33 o
 -27   1  10      318.16      428.41     20.01 o
 -25   1  10     6018.14     5918.94    169.09 o
 -23   1  10    10199.89    10360.82    124.54 o
 -21   1  10     9283.95     9908.84    118.50 o
 -19   1  10     8094.61     7977.60    120.25 o
 -17   1  10      446.32      243.44     20.19 o
 -15   1  10       25.41       34.42     22.02 o
 -13   1  10     3643.05     4605.29    123.16 o
 -11   1  10    37702.20    36797.98    681.69 o
  -9   1  10    22212.50    20363.55    312.97 o
  -7   1  10    19515.25    21025.58    424.79 o
  -5   1  10     4003.29     4575.20    125.54 o
  -3   1  10    18811.54    17479.50    516.19 o
  -1   1  10      161.43       75.88     30.77 o
   1   1  10     6890.61     6875.32     89.57 o
   3   1  10      920.49      959.68     24.31 o
   5   1  10    13358.35    13270.50    157.08 o
   7   1  10       26.34       56.25     42.45 o
   9   1  10     5120.11     4896.17    123.64 o
  11   1  10      204.80      178.55     32.46 o
  13   1  10     2179.63     2106.00     46.20 o
  15   1  10      161.21      205.91     25.77 o
  17   1  10     2765.61     2791.41    135.06 o
  19   1  10       51.16       87.37     37.69 o
  21   1  10     1657.35     1702.10     57.72 o
  23   1  10       19.79       39.28     20.92 o
  25   1  10      117.90      192.30     54.58 o
 -42   2  10      124.63       98.93     38.33 o
 -40   2  10       38.19       98.10     24.31 o
 -38   2  10       71.09      151.40     53.07 o
 -36   2  10        0.27       -9.30     20.98 o
 -34   2  10      476.39      519.78     34.59 o
 -32   2  10      593.77      576.97     44.68 o
 -30   2  10      102.31      130.17     25.61 o
 -28   2  10       33.52      138.65     35.36 o
 -26   2  10        0.78       18.23     22.06 o
 -24   2  10      528.72      508.24     35.69 o
 -22   2  10     1116.74      992.54     53.41 o
 -20   2  10    13442.60    13978.09    392.32 o
 -18   2  10        0.47       81.38     18.90 o
 -16   2  10     5748.40     5564.99    147.67 o
 -14   2  10     1387.01     1278.66     34.23 o
 -12   2  10      336.89      362.15     38.60 o
 -10   2  10      959.21     1126.39    155.52 o
  -8   2  10      122.68      137.98     31.89 o
  -6   2  10       42.23       47.09     21.48 o
  -4   2  10     3000.44     3269.71    104.24 o
  -2   2  10     8748.64     8614.10     72.04 o
   0   2  10       28.60       15.43     26.68 o
   2   2  10        6.43       68.47     33.37 o
   4   2  10     1163.68     1320.17    187.85 o
   6   2  10      901.54      939.16     73.76 o
   8   2  10       74.14      101.72     24.54 o
  10   2  10      811.64      670.23     55.72 o
  12   2  10      103.27       65.71    104.54 o
  14   2  10        5.06       52.69     44.69 o
  16   2  10     1737.31     1711.72     84.26 o
  18   2  10      320.56      332.38     38.23 o
  20   2  10       19.80       61.30     32.64 o
  22   2  10        3.45      -10.25     26.35 o
  24   2  10       85.20      130.18     24.45 o
 -41   3  10      575.13      440.41     52.04 o
 -39   3  10      330.67      329.35     21.81 o
 -37   3  10      638.63      584.89     28.79 o
 -35   3  10        5.25       51.21     29.83 o
 -33   3  10      992.86     1043.28     49.03 o
 -31   3  10        6.43       55.08     21.84 o
 -29   3  10     1195.63     1224.15     48.63 o
 -27   3  10      735.42      816.98     79.60 o
 -25   3  10      448.23      389.50     32.27 o
 -23   3  10       47.75       26.87     25.32 o
 -21   3  10    12062.71    11852.66    170.05 o
 -19   3  10     4373.77     4806.73     72.80 o
 -17   3  10      530.55      596.73     23.64 o
 -15   3  10     4398.63     4320.27     45.69 o
 -13   3  10      508.52      350.81     64.74 o
 -11   3  10     2992.71     3016.48     67.39 o
  -9   3  10     2856.15     3539.85     47.76 o
  -7   3  10     9796.78     9809.01    112.50 o
  -5   3  10     1452.59     1409.36     29.32 o
  -3   3  10     2694.43     3174.71    166.45 o
  -1   3  10     2824.01     3164.62    104.78 o
   1   3  10     6274.35     6517.99    140.10 o
   3   3  10      203.56      158.54     24.54 o
   5   3  10      760.11      787.64     86.50 o
   7   3  10     1457.92     1272.53     49.88 o
   9   3  10     5850.70     4345.07     62.62 o
  11   3  10      330.22      311.50     25.33 o
  13   3  10     3199.24     2941.07    455.31 o
  15   3  10     1233.77     1248.91     70.61 o
  17   3  10      919.60      966.10     36.45 o
  19   3  10      446.37      530.41     87.00 o
  21   3  10      241.60      282.99     36.93 o
  23   3  10       19.89      -15.66     29.46 o
 -38   4  10     1490.39     1311.10     54.62 o
 -36   4  10       18.43       -0.28     49.46 o
 -34   4  10     1854.95     1895.20     45.45 o
 -32   4  10      149.25      188.99     29.00 o
 -30   4  10     1338.27     1386.83     41.95 o
 -28   4  10        1.73       61.11     41.67 o
 -26   4  10     6022.38     6202.13    329.01 o
 -24   4  10      486.97      586.52     47.76 o
 -22   4  10     5646.31     6082.76    199.20 o
 -20   4  10      146.56      137.66     38.45 o
 -18   4  10     4973.87     4844.80    183.52 o
 -16   4  10     1426.57     1294.30     28.80 o
 -14   4  10     9368.65     9099.95    245.56 o
 -12   4  10      144.73      255.64     25.33 o
 -10   4  10     4573.65     4349.87     33.77 o
  -8   4  10      318.38      398.54     31.52 o
  -6   4  10    19999.53    19934.30    365.10 o
  -4   4  10     6321.73     6238.15     88.62 o
  -2   4  10    11686.21    11599.46    420.05 o
   0   4  10     2326.68     2418.08     61.38 o
   2   4  10     6850.60     6491.30     50.60 o
   4   4  10     3546.67     3465.87    112.50 o
   6   4  10     1872.60     1630.20     52.01 o
   8   4  10     2145.71     1992.11     55.19 o
  10   4  10     2941.80     2772.08     71.64 o
  12   4  10      707.64      660.83     32.64 o
  14   4  10     1020.74     1017.41    117.28 o
  16   4  10     3193.72     2831.54    113.56 o
  18   4  10      178.91      247.27     33.02 o
  20   4  10      469.89      400.97     41.58 o
  22   4  10      278.30      236.95     65.73 o
 -37   5  10      735.23      644.18    106.01 o
 -35   5  10      284.04      250.95     26.79 o
 -33   5  10     1313.85     1294.46    117.50 o
 -31   5  10      504.95      493.50     26.65 o
 -29   5  10      866.03      907.15     92.22 o
 -27   5  10      122.10      170.55     21.88 o
 -25   5  10       65.05       83.72     19.46 o
 -23   5  10      987.51     1055.67     46.57 o
 -21   5  10     1467.99     1498.16     26.06 o
 -19   5  10     3083.17     3251.60     70.62 o
 -17   5  10      341.13      314.43     43.20 o
 -15   5  10      497.09      483.71     56.07 o
 -13   5  10     4689.27     4408.57    196.35 o
 -11   5  10     1159.97     1219.84     71.11 o
  -9   5  10     2610.14     2590.13     94.99 o
  -7   5  10     2824.13     2925.43     33.15 o
  -5   5  10        5.14      110.84    106.13 o
  -3   5  10     2499.01     2271.79    220.76 o
  -1   5  10      163.81      144.13     28.24 o
   1   5  10     5360.34     4903.34     44.78 o
   3   5  10      681.01      587.87     32.48 o
   5   5  10      337.03      413.92     46.70 o
   7   5  10      155.19       78.58     25.70 o
   9   5  10     1163.89     1238.30     46.17 o
  11   5  10     1354.13     1445.53     94.99 o
  13   5  10     1269.99     1092.17     29.65 o
  15   5  10     1163.20     1231.55     36.00 o
  17   5  10     1609.88     1584.55     38.25 o
  19   5  10      132.70      166.93     39.35 o
 -34   6  10        0.36        6.25     22.33 o
 -32   6  10       89.87      119.17     36.92 o
 -30   6  10      135.14      170.76     35.81 o
 -28   6  10      162.44      151.00     20.65 o
 -26   6  10      121.38      173.74     31.19 o
 -24   6  10       25.14       11.85     27.50 o
 -22   6  10      153.99      210.26     30.45 o
 -20   6  10       21.61       34.65     26.99 o
 -18   6  10      268.48      283.17     37.01 o
 -16   6  10      811.37      812.84     26.81 o
 -14   6  10      709.91      747.00     51.37 o
 -12   6  10       84.62      131.11     47.76 o
 -10   6  10      894.49     1030.30     27.25 o
  -8   6  10      212.71      184.00     25.13 o
  -6   6  10       17.01       38.81     39.80 o
  -4   6  10       71.74       91.63     30.39 o
  -2   6  10       65.11      139.28    135.32 o
   0   6  10      295.70      339.32     23.52 o
   2   6  10        0.87       64.25     30.25 o
   4   6  10      629.30      681.37     29.36 o
   6   6  10       16.08       30.78     44.58 o
   8   6  10      389.18      388.96     52.54 o
  10   6  10     1370.21     1302.51     42.98 o
  12   6  10        4.53       59.69     27.09 o
  14   6  10       93.41       61.20     33.75 o
  16   6  10       68.10       90.74     34.52 o
 -29   7  10      125.07      196.95     24.36 o
 -27   7  10        8.03       52.49     21.46 o
 -25   7  10      251.79      247.41     27.88 o
 -23   7  10       87.59      204.67     35.19 o
 -21   7  10       48.24       73.81     26.14 o
 -19   7  10      455.40      512.40     21.14 o
 -17   7  10      361.11      400.21     39.98 o
 -15   7  10      283.14      345.35     60.02 o
 -13   7  10      803.83      738.81     33.59 o
 -11   7  10        4.95        2.12     32.90 o
  -9   7  10      347.28      381.48     23.63 o
  -7   7  10      177.78      184.31     31.89 o
  -5   7  10       46.08       99.94     31.14 o
  -3   7  10      970.09     1054.03     64.21 o
  -1   7  10       18.35      -16.39     26.24 o
   1   7  10        4.97       15.80     45.01 o
   3   7  10        0.58       43.44     24.66 o
   5   7  10      135.07      158.64     36.20 o
   7   7  10       57.06       58.25     27.68 o
   9   7  10      408.61      463.16     30.85 o
  11   7  10       65.30      130.13     34.49 o
  13   7  10      459.18      538.72    105.07 o
 -24   8  10      149.18       94.91     22.98 o
 -22   8  10      418.41      389.58     23.12 o
 -20   8  10      207.23      192.48     23.36 o
 -18   8  10      406.43      425.83     24.00 o
 -16   8  10       42.24      141.30     46.76 o
 -14   8  10       20.20       14.67     21.89 o
 -12   8  10        8.32       14.86     26.49 o
 -10   8  10      299.02      395.46     34.49 o
  -8   8  10        5.75       54.27     45.11 o
  -6   8  10      668.57      691.61     28.46 o
  -4   8  10      714.76      740.54     40.33 o
  -2   8  10      359.20      440.39     47.76 o
   0   8  10       14.25       57.31     76.42 o
   2   8  10       69.92      106.43     34.12 o
   4   8  10        3.27       31.02     31.85 o
   6   8  10       52.79       59.90     32.18 o
 -13   9  10        2.47       41.39     63.68 o
 -11   9  10       15.47      -28.13     35.27 o
  -9   9  10       18.68      -11.73     68.99 o
  -7   9  10       22.75      -27.36     49.88 o
  -5   9  10       20.68       35.02     24.02 o
  -3   9  10      137.27       76.42     37.15 o
 -43   1  11      413.35      352.90     44.58 o
 -41   1  11        8.20       56.78     40.65 o
 -39   1  11     1001.98     1011.50     68.03 o
 -37   1  11        2.29       60.14     37.58 o
 -35   1  11     1966.25     2173.47     50.09 o
 -33   1  11      464.39      513.22     22.95 o
 -31   1  11     1045.94     1094.88     21.81 o
 -29   1  11      124.77      132.64     23.44 o
 -27   1  11       54.87       82.97     31.40 o
 -25   1  11       29.54       29.10     20.37 o
 -23   1  11     3508.44     3523.86     43.28 o
 -21   1  11     1221.27     1147.45     42.59 o
 -19   1  11     5657.21     5811.64    113.67 o
 -17   1  11     3536.18     3419.56     28.59 o
 -15   1  11     2240.15     2707.15     70.16 o
 -13   1  11     4651.79     4335.41     62.65 o
 -11   1  11       92.97      224.62     25.58 o
  -9   1  11     7457.17     8083.40    167.69 o
  -7   1  11     1553.94     1526.09     44.01 o
  -5   1  11    10757.56    10499.98    183.55 o
  -3   1  11     2442.10     2348.61     30.09 o
  -1   1  11    11255.13    11304.26     70.05 o
   1   1  11     9177.81     9275.09    175.65 o
   3   1  11     9647.51     9637.87    156.36 o
   5   1  11     2924.38     2956.69     98.17 o
   7   1  11     7492.99     7732.32    841.63 o
   9   1  11       41.61       63.18     24.69 o
  11   1  11     4071.35     3895.35    115.14 o
  13   1  11      564.43      495.74     53.81 o
  15   1  11     2086.43     2168.47     27.02 o
  17   1  11     1135.07     1005.51    132.14 o
  19   1  11     1590.50     1636.82     89.15 o
  21   1  11       47.54       49.92     21.36 o
  23   1  11       35.48        7.46     52.53 o
 -42   2  11      278.87      249.80     47.69 o
 -40   2  11      515.66      540.88     48.12 o
 -38   2  11     1660.43     1505.64     31.34 o
 -36   2  11     4160.67     4059.49     74.53 o
 -34   2  11      484.78      505.63     31.17 o
 -32   2  11      856.43     1036.53     36.43 o
 -30   2  11      928.50      929.61     26.95 o
 -28   2  11      513.28      589.74     25.89 o
 -26   2  11      201.86      237.09     22.40 o
 -24   2  11    14417.71    14227.19    275.86 o
 -22   2  11     2281.54     2443.70     71.23 o
 -20   2  11    12605.38    12747.83    356.32 o
 -18   2  11        1.27       50.56     19.83 o
 -16   2  11    15254.98    14170.05    446.55 o
 -14   2  11      589.29      525.62     31.86 o
 -12   2  11    23278.54    23168.36    925.84 o
 -10   2  11      415.54      487.24     26.09 o
  -8   2  11    11249.01    10815.81     62.09 o
  -6   2  11     4449.38     4412.63    266.44 o
  -4   2  11    25179.59    24508.05    845.15 o
  -2   2  11     4856.33     4558.55    185.25 o
   0   2  11    19826.68    18770.74    642.63 o
   2   2  11     4091.42     4103.85    274.35 o
   4   2  11     8772.24     8518.70    481.84 o
   6   2  11     1828.41     1771.36    114.09 o
   8   2  11    10335.91     9856.05    191.04 o
  10   2  11     2615.56     2525.27    144.87 o
  12   2  11     2413.19     2371.07    113.34 o
  14   2  11     3088.89     3134.35     89.62 o
  16   2  11     1395.55     1449.06     35.94 o
  18   2  11      980.79     1006.84     69.13 o
  20   2  11     2308.78     2518.14     80.64 o
  22   2  11     1303.45     1212.67     30.12 o
 -41   3  11        0.09      -27.62     27.62 o
 -39   3  11      199.23      219.11     61.40 o
 -37   3  11      251.50      289.04     40.94 o
 -35   3  11     2424.31     2537.65     99.81 o
 -33   3  11     1572.63     1680.55     32.38 o
 -31   3  11     4233.50     4471.15    165.80 o
 -29   3  11      719.22      752.60     26.95 o
 -27   3  11      686.63      797.72     26.95 o
 -25   3  11      367.41      423.37     38.30 o
 -23   3  11     6912.63     7034.27    344.01 o
 -21   3  11    10331.49    10422.54    209.56 o
 -19   3  11     4250.44     4168.58     95.49 o
 -17   3  11     4662.13     4694.24     47.78 o
 -15   3  11      819.92      745.76     45.04 o
 -13   3  11     1976.28     1744.47     94.46 o
 -11   3  11     9412.49     9569.67    228.19 o
  -9   3  11     8794.90     8924.13    202.71 o
  -7   3  11     7599.60     7423.26     43.67 o
  -5   3  11     6176.10     5981.13     43.53 o
  -3   3  11     2137.98     1993.24     79.66 o
  -1   3  11     3697.36     3206.52    112.59 o
   1   3  11     1126.15     1093.00     29.21 o
   3   3  11     1356.39     1187.45     49.88 o
   5   3  11       21.79      -29.99     29.99 o
   7   3  11     4483.66     4451.32    143.28 o
   9   3  11      106.71      102.95     31.84 o
  11   3  11     4134.49     3826.52     91.80 o
  13   3  11     1133.69     1034.50     49.35 o
  15   3  11     1358.36     1486.49     63.69 o
  17   3  11      584.11      672.21     47.69 o
  19   3  11     4074.97     4595.65    333.98 o
  21   3  11      138.17       91.88     28.91 o
 -38   4  11        5.19       81.58     27.16 o
 -36   4  11       61.16      105.09     44.77 o
 -34   4  11       86.33       31.77     39.01 o
 -32   4  11       65.91      115.11     22.62 o
 -30   4  11       12.25       82.33     21.62 o
 -28   4  11      587.93      673.21    127.41 o
 -26   4  11      222.86      251.93     19.44 o
 -24   4  11       18.65       55.89     25.33 o
 -22   4  11       19.27       67.41     41.40 o
 -20   4  11     1127.98     1179.49    144.56 o
 -18   4  11     1027.11     1069.78     23.95 o
 -16   4  11        3.41       72.73     23.72 o
 -14   4  11       14.06      -17.90     24.70 o
 -12   4  11      954.77     1046.65    106.66 o
 -10   4  11        8.02      -65.27     65.27 o
  -8   4  11       10.55       21.23     30.77 o
  -6   4  11      431.29      481.11     26.47 o
  -4   4  11       62.76       80.08     23.35 o
  -2   4  11        0.24      -30.25     35.55 o
   0   4  11      600.54      547.73     46.26 o
   2   4  11      306.22      267.51     25.70 o
   4   4  11     1536.85     1434.42     94.99 o
   6   4  11      464.44      510.50     28.40 o
   8   4  11       33.77       80.66     30.77 o
  10   4  11      137.19      148.92     40.33 o
  12   4  11      553.80      429.96     39.80 o
  14   4  11        0.35       29.87     56.78 o
  16   4  11      251.24      203.22     52.91 o
  18   4  11      268.13      285.33     81.51 o
  20   4  11      325.05      333.08     83.26 o
 -37   5  11      421.31      468.33     53.77 o
 -35   5  11      847.09      744.73     26.35 o
 -33   5  11       60.07       86.12     20.74 o
 -31   5  11     1141.66     1027.99     44.58 o
 -29   5  11      407.36      436.72     29.87 o
 -27   5  11      777.88      827.38     60.82 o
 -25   5  11      292.63      300.56     63.59 o
 -23   5  11      526.36      481.05     31.94 o
 -21   5  11      577.99      492.56     32.48 o
 -19   5  11     3179.74     3063.95     35.54 o
 -17   5  11     1542.54     1712.01     36.18 o
 -15   5  11     1306.24     1180.96     81.72 o
 -13   5  11     1645.66     1849.91     44.58 o
 -11   5  11     3470.19     3404.10     38.21 o
  -9   5  11      527.88      590.63     23.26 o
  -7   5  11     4145.72     4453.00    140.63 o
  -5   5  11     4576.78     4930.26    148.59 o
  -3   5  11      744.54      792.13     82.78 o
  -1   5  11     2375.32     2720.52    175.65 o
   1   5  11      219.47      217.44     27.62 o
   3   5  11       67.44      114.54     26.76 o
   5   5  11      132.90      165.85     28.13 o
   7   5  11       84.29      145.29     34.41 o
   9   5  11      243.42      335.95     55.19 o
  11   5  11      366.83      384.43     39.27 o
  13   5  11       20.81       32.60     26.11 o
  15   5  11     1711.20     1717.36    159.73 o
  17   5  11      123.82      150.29     24.36 o
 -34   6  11      376.40      330.53     22.89 o
 -32   6  11     1405.43     1482.72     57.00 o
 -30   6  11      485.95      533.04     38.22 o
 -28   6  11      932.55      945.55     34.62 o
 -26   6  11       67.00      105.34     24.60 o
 -24   6  11     2272.86     2246.35     87.94 o
 -22   6  11      121.65      239.09     74.12 o
 -20   6  11     1705.92     1870.40     77.13 o
 -18   6  11      651.56      682.52     40.14 o
 -16   6  11     3821.24     3722.79    204.31 o
 -14   6  11      186.79      264.25     30.74 o
 -12   6  11       25.41       18.80     63.15 o
 -10   6  11      261.21      297.11     25.33 o
  -8   6  11      522.65      649.36     81.19 o
  -6   6  11        9.72      -30.39     30.39 o
  -4   6  11     5810.75     5726.48     42.40 o
  -2   6  11     1082.91      983.69     29.72 o
   0   6  11      269.21      367.51     41.85 o
   2   6  11        3.87      -47.85     56.25 o
   4   6  11      241.71      252.59     27.71 o
   6   6  11      996.71      921.27     35.59 o
   8   6  11      177.84      203.05     32.64 o
  10   6  11       12.54      -21.41     66.86 o
  12   6  11     1242.66     1277.45     88.62 o
  14   6  11      706.99      644.38     70.58 o
 -29   7  11      101.70      139.57     25.07 o
 -27   7  11      123.53      132.27     22.44 o
 -25   7  11       23.15       99.94     28.19 o
 -23   7  11      404.39      479.26     37.99 o
 -21   7  11      125.60      163.56     26.88 o
 -19   7  11     1023.99     1045.07     25.12 o
 -17   7  11     2160.17     1974.47     78.54 o
 -15   7  11       58.71      109.49     32.24 o
 -13   7  11       32.90       44.05     30.77 o
 -11   7  11      391.90      380.36     28.13 o
  -9   7  11       22.32       95.75     93.93 o
  -7   7  11      140.78       65.80     30.77 o
  -5   7  11      377.93      416.60     41.92 o
  -3   7  11       42.75       82.73    108.26 o
  -1   7  11      762.48      711.97     30.78 o
   1   7  11       93.38       27.74     39.01 o
   3   7  11      201.71      230.36     28.83 o
   5   7  11       31.62       39.51     35.70 o
   7   7  11      650.92      702.86     53.60 o
   9   7  11        4.56       41.44     50.94 o
  11   7  11      516.91      484.09     84.38 o
 -24   8  11       46.50       24.54     36.11 o
 -22   8  11       10.38        3.35     23.67 o
 -20   8  11      130.09      102.84     24.63 o
 -18   8  11      227.32      221.07     28.07 o
 -16   8  11     1154.36     1116.52     39.27 o
 -14   8  11      681.29      633.61     48.82 o
 -12   8  11       65.13       -1.55     30.78 o
 -10   8  11       64.50       61.01     36.62 o
  -8   8  11        6.18      -23.95     40.33 o
  -6   8  11      235.05      221.05     24.38 o
  -4   8  11      520.94      390.70     28.24 o
  -2   8  11        6.24       44.05     47.23 o
   2   8  11       31.42      -48.82     48.82 o
   4   8  11      214.76      195.83     42.43 o
 -42   0  12       42.79        4.40     29.19 o
 -40   0  12      628.89      595.92     34.89 o
 -38   0  12     1669.68     1572.11     62.09 o
 -36   0  12     4417.23     4374.29    210.14 o
 -34   0  12     2567.98     2488.10     38.74 o
 -32   0  12      405.04      451.56     31.89 o
 -30   0  12      676.50      834.69     32.27 o
 -28   0  12     1474.19     1306.50     29.02 o
 -26   0  12     5380.68     5365.12    109.85 o
 -24   0  12      125.02      157.08     30.78 o
 -22   0  12     8151.90     9227.90     53.28 o
 -20   0  12       20.92       20.54     31.14 o
 -18   0  12     7882.59     7401.26     51.78 o
 -16   0  12     4119.65     4384.24     64.74 o
 -14   0  12    19505.36    20606.04    226.06 o
 -12   0  12     6035.99     6103.37    277.01 o
 -10   0  12    11432.08    10692.03    218.63 o
  -8   0  12     1666.89     1359.83     83.84 o
  -6   0  12    10054.52    10345.61    400.65 o
  -4   0  12      325.16      193.16     43.51 o
  -2   0  12     8781.29     8037.43     74.29 o
   0   0  12    11912.28    11526.01     77.48 o
   2   0  12    18447.80    18267.55     92.34 o
   4   0  12    10982.11    10882.84     78.54 o
   6   0  12    16489.25    16408.62    384.20 o
   8   0  12     2323.26     2294.10     65.80 o
  10   0  12     9115.62     9015.35    238.80 o
  12   0  12     4575.95     4484.97     41.65 o
  14   0  12     3347.04     3533.73    169.81 o
  16   0  12     5050.86     5054.73    107.72 o
  18   0  12     4843.71     4975.69    263.21 o
  20   0  12      267.85      267.89     24.38 o
  22   0  12      992.87      834.45    108.26 o
 -43   1  12       10.32       34.99     30.51 o
 -41   1  12      403.38      425.95     27.98 o
 -39   1  12       15.29        3.18     44.28 o
 -37   1  12     1632.72     1735.79     26.84 o
 -35   1  12      710.57      685.88     27.16 o
 -33   1  12     2599.22     2787.68     88.42 o
 -31   1  12      504.33      517.91     17.69 o
 -29   1  12      663.46      685.75     21.26 o
 -27   1  12      317.31      370.60     20.68 o
 -25   1  12     1865.36     2209.05     34.47 o
 -23   1  12     1092.60      965.75     22.45 o
 -21   1  12     3910.77     3840.44    117.19 o
 -19   1  12       75.18      132.95     23.44 o
 -17   1  12     3474.04     3852.85     46.11 o
 -15   1  12     2237.38     1702.60     62.96 o
 -13   1  12     5290.22     4549.10    144.15 o
 -11   1  12     3318.12     3738.72     33.52 o
  -9   1  12     2160.19     2214.90     39.96 o
  -7   1  12    10765.83     9827.74     55.57 o
  -5   1  12     1427.09     1259.55     29.55 o
  -3   1  12    16741.65    16311.73     79.07 o
  -1   1  12     1508.42     1497.90     36.39 o
   1   1  12     4868.59     4426.40     50.44 o
   3   1  12     3258.81     3084.23    168.36 o
   5   1  12     3650.30     3664.52     31.67 o
   7   1  12       60.21       79.86     34.21 o
   9   1  12     5275.49     5522.12    118.42 o
  11   1  12      990.09      971.57     23.74 o
  13   1  12     1857.74     1900.26     29.00 o
  15   1  12      277.22      228.94     28.20 o
  17   1  12     2624.14     2749.93    147.84 o
  19   1  12       29.46       70.62     21.33 o
  21   1  12     3311.91     3571.42    292.42 o
 -42   2  12      157.20      283.24     40.99 o
 -40   2  12      190.89      209.52     21.27 o
 -38   2  12       73.12      145.53     27.35 o
 -36   2  12        6.59       25.40     50.05 o
 -34   2  12        5.10       -6.99     23.12 o
 -32   2  12       12.01       36.54     22.37 o
 -30   2  12      369.93      357.08     42.13 o
 -28   2  12     2408.45     2482.12     73.29 o
 -26   2  12     1200.60     1257.87     36.67 o
 -24   2  12      654.71      572.00     62.03 o
 -22   2  12     1112.62     1220.00     65.26 o
 -20   2  12      113.97      150.22     18.64 o
 -18   2  12      299.98      441.55     39.37 o
 -16   2  12      263.38      321.92     18.96 o
 -14   2  12       37.79       38.60     21.08 o
 -12   2  12      432.19      303.95     23.90 o
 -10   2  12       36.27       40.15     23.49 o
  -8   2  12     4141.87     4295.90    148.65 o
  -6   2  12        0.53       22.35     25.02 o
  -4   2  12      968.76      915.51     25.00 o
  -2   2  12        8.81       89.76     35.92 o
   0   2  12     1954.64     1772.25     75.59 o
   2   2  12     1088.43     1095.52     25.72 o
   4   2  12      647.65      798.99     73.50 o
   6   2  12        0.28       18.85     30.74 o
   8   2  12      131.17      123.09     50.94 o
  10   2  12       28.29       80.82     30.74 o
  12   2  12      164.54      206.09     33.73 o
  14   2  12        8.45        9.63     31.50 o
  16   2  12        0.24       60.98     22.53 o
  18   2  12      184.01      320.61     26.96 o
  20   2  12        6.25       50.77     37.81 o
  22   2  12       19.07       33.96     49.88 o
 -41   3  12      387.93      334.84     29.45 o
 -39   3  12      236.02      220.32     43.92 o
 -37   3  12     1314.86     1222.44     44.83 o
 -35   3  12       96.32      120.36     37.87 o
 -33   3  12     2527.65     2455.57    100.73 o
 -31   3  12       79.41      134.00     41.59 o
 -29   3  12     2156.61     2219.08     30.01 o
 -27   3  12     1883.60     1755.77     31.44 o
 -25   3  12     1096.93     1145.87    108.79 o
 -23   3  12      344.47      403.21     23.73 o
 -21   3  12     4726.59     4996.64     49.51 o
 -19   3  12      129.44      208.39     32.36 o
 -17   3  12     3027.94     2826.39     47.55 o
 -15   3  12      791.45      955.21     71.11 o
 -13   3  12      658.08      616.83     33.96 o
 -11   3  12     1014.70     1120.32     94.46 o
  -9   3  12     4174.72     3924.27     58.90 o
  -7   3  12      209.22      384.17     65.80 o
  -5   3  12     1415.11     1371.03     29.79 o
  -3   3  12     6354.88     6363.35    116.62 o
  -1   3  12     1825.24     1747.63     30.17 o
   1   3  12     4801.37     4871.18    162.53 o
   3   3  12      562.81      566.55     41.73 o
   5   3  12      916.00      788.57     47.76 o
   7   3  12     2138.91     1555.91     49.88 o
   9   3  12     1250.63     1275.49    232.96 o
  11   3  12        4.86      -25.52     25.52 o
  13   3  12     1171.99     1102.21    117.81 o
  15   3  12        9.56       26.65     72.32 o
  17   3  12     2954.21     3121.49     28.22 o
  19   3  12      101.12       93.07     41.85 o
 -38   4  12      447.47      447.14     28.59 o
 -36   4  12     1355.07     1244.95     25.09 o
 -34   4  12     1952.84     1858.87     38.64 o
 -32   4  12     1680.91     1722.08    112.71 o
 -30   4  12     1300.86     1375.69     59.99 o
 -28   4  12       16.40      103.74     34.33 o
 -26   4  12     2023.17     2133.80     98.19 o
 -24   4  12     1691.33     1717.19     30.51 o
 -22   4  12     5821.49     6029.44     85.94 o
 -20   4  12     1828.75     1810.27    117.65 o
 -18   4  12    12526.88    12532.34    261.03 o
 -16   4  12      878.93      908.18     84.91 o
 -14   4  12     9729.48     9305.08    395.87 o
 -12   4  12       11.97       54.13     40.33 o
 -10   4  12      234.56      313.41     62.62 o
  -8   4  12      841.35      772.84     31.89 o
  -6   4  12     5780.27     5600.14    137.44 o
  -4   4  12       50.98      170.62     65.80 o
  -2   4  12    11348.05    11558.98    443.63 o
   0   4  12        3.59       19.85     24.97 o
   2   4  12     1798.00     2190.36     40.63 o
   4   4  12      159.66      227.12     45.64 o
   6   4  12     2990.48     3167.03     34.95 o
   8   4  12      201.95      260.83     25.91 o
  10   4  12     2358.25     2088.42    139.03 o
  12   4  12      491.08      474.42     48.82 o
  14   4  12     2474.16     2282.29    256.31 o
  16   4  12     1824.05     1832.21    189.70 o
  18   4  12      136.17      105.95     45.07 o
 -37   5  12      184.03      244.87     28.49 o
 -35   5  12        7.19      130.14     48.87 o
 -33   5  12     1495.44     1533.06     94.36 o
 -31   5  12       11.09       13.08     18.18 o
 -29   5  12      678.04      630.90     46.42 o
 -27   5  12      280.93      320.03     27.73 o
 -25   5  12       17.62       -6.94     25.74 o
 -23   5  12       12.93       39.08     20.60 o
 -21   5  12     4355.74     4427.24    323.23 o
 -19   5  12     3258.70     3317.03     93.45 o
 -17   5  12     1360.32     1275.05    136.91 o
 -15   5  12     3984.16     4011.43    228.72 o
 -13   5  12       32.94       44.50     24.92 o
 -11   5  12     1114.97     1108.40     45.64 o
  -9   5  12     1506.52     1409.93     57.84 o
  -7   5  12     1656.03     1554.11     41.92 o
  -5   5  12      876.12      870.89     55.72 o
  -3   5  12     3950.89     3747.14    127.89 o
  -1   5  12     2043.67     2056.24     35.64 o
   1   5  12     1338.88     1205.32     40.00 o
   3   5  12        4.22       46.24     33.65 o
   5   5  12      212.97      229.23     52.54 o
   7   5  12       40.73       95.46     37.68 o
   9   5  12     2584.21     2482.95    102.95 o
  11   5  12       10.34       19.63     50.41 o
  13   5  12      657.54      553.42     35.25 o
  15   5  12      113.86      101.04     27.88 o
 -34   6  12       43.67       85.68     24.53 o
 -32   6  12        0.23       42.68     33.46 o
 -30   6  12        1.18       32.67     25.19 o
 -28   6  12       84.91      134.04     23.34 o
 -26   6  12      291.13      325.58     59.13 o
 -24   6  12        1.34        7.49     21.24 o
 -22   6  12        0.34       83.05     40.82 o
 -20   6  12      726.68      799.77     39.12 o
 -18   6  12      317.52      415.87    103.48 o
 -16   6  12       27.13       84.12     31.49 o
 -14   6  12      293.38      260.60     40.86 o
 -12   6  12     1406.72     1493.03     89.15 o
 -10   6  12        0.41       87.26     67.92 o
  -8   6  12      157.23       85.44     30.02 o
  -6   6  12      135.12      163.91     25.13 o
  -4   6  12        1.07       -7.28     25.70 o
  -2   6  12      774.01      662.61     88.09 o
   0   6  12       38.83       28.66     29.72 o
   2   6  12      145.54       96.85     28.31 o
   4   6  12      234.62      196.35     65.80 o
   6   6  12      118.76      138.29     26.31 o
   8   6  12        0.85       -6.03     25.70 o
  10   6  12        9.51       39.53     36.09 o
  12   6  12      219.07      272.69     38.76 o
 -29   7  12      144.72      169.77     29.40 o
 -27   7  12        4.89       35.01     30.94 o
 -25   7  12      283.08      260.27     23.50 o
 -23   7  12      188.44      192.55     22.02 o
 -21   7  12      432.43      494.13     34.77 o
 -19   7  12      410.25      490.77     32.27 o
 -17   7  12       12.74       68.94     25.70 o
 -15   7  12      522.99      736.48    129.48 o
 -13   7  12       25.81       -1.36     45.11 o
 -11   7  12       65.13      104.37     37.15 o
  -9   7  12       13.34        4.25     53.07 o
  -7   7  12      358.75      487.91     72.17 o
  -5   7  12      514.76      678.62     91.80 o
  -3   7  12      736.47      940.37     66.86 o
  -1   7  12      589.96      703.66     33.96 o
   3   7  12      229.88      240.81     32.11 o
   5   7  12      157.37      325.41     91.27 o
   7   7  12       85.98       -1.44     79.60 o
   9   7  12      328.81      380.80     64.21 o
 -22   8  12      617.73      734.32     51.47 o
 -20   8  12       58.98        6.16     48.29 o
 -18   8  12     1452.68     1437.31     31.01 o
 -16   8  12       12.43       38.33     57.31 o
 -14   8  12      928.25      889.14     94.46 o
 -12   8  12        0.22      -27.68     27.68 o
 -10   8  12       95.26      126.67     45.11 o
  -8   8  12       37.38      138.29     36.62 o
  -6   8  12      927.03      984.05     41.92 o
  -4   8  12      112.61      159.52     27.88 o
  -2   8  12     1419.65     1458.59     37.14 o
   0   8  12       61.42      113.56     35.02 o
   2   8  12      286.80      205.90     50.94 o
 -43   1  13      535.75      488.15     35.29 o
 -41   1  13        8.58       47.39     19.61 o
 -39   1  13      223.45      193.77     21.75 o
 -37   1  13        1.86       48.43     20.30 o
 -35   1  13     1736.02     1772.67     20.94 o
 -33   1  13      851.70      838.76     19.97 o
 -31   1  13     2504.92     2710.60     57.30 o
 -29   1  13     3256.70     3051.93     66.65 o
 -27   1  13     1741.05     1866.43     21.47 o
 -25   1  13     1454.49     1345.90     32.74 o
 -23   1  13     4017.07     3917.02     83.43 o
 -21   1  13      465.17      500.75     22.95 o
 -19   1  13      858.70      890.49     24.66 o
 -17   1  13     1089.44      962.72     22.33 o
 -15   1  13     2105.10     2232.57     46.86 o
 -13   1  13     4595.79     4582.28     48.87 o
 -11   1  13    13002.55    13221.27    193.84 o
  -9   1  13     3024.60     2949.21     44.73 o
  -7   1  13     5275.62     5431.59    139.27 o
  -5   1  13     7958.72     8356.65    449.48 o
  -3   1  13     5062.81     4954.22     53.07 o
  -1   1  13    13855.51    13585.83    155.15 o
   1   1  13     5793.91     5740.49     54.34 o
   3   1  13     2727.01     2743.92     76.14 o
   5   1  13     2191.36     2245.39     30.63 o
   7   1  13      629.44      707.16     35.85 o
   9   1  13     1497.63     1506.93     35.08 o
  11   1  13     1291.35     1269.16     20.88 o
  13   1  13      430.30      372.89     23.08 o
  15   1  13     1299.87     1390.90     59.92 o
  17   1  13      435.55      487.80     48.56 o
  19   1  13     3280.44     3335.43    117.80 o
 -42   2  13      667.53      586.40     62.09 o
 -40   2  13      884.12      701.45     23.64 o
 -38   2  13      938.22      980.17     43.16 o
 -36   2  13     1812.92     1716.44     27.33 o
 -34   2  13     3431.93     3327.92     50.94 o
 -32   2  13      978.28     1029.76     35.62 o
 -30   2  13      853.54      979.42     21.85 o
 -28   2  13     1279.46     1282.67     45.51 o
 -26   2  13       71.99       54.35     31.03 o
 -24   2  13     2091.04     2276.51     74.92 o
 -22   2  13      122.06      182.78     20.01 o
 -20   2  13     1871.12     1944.60     90.61 o
 -18   2  13      344.55      319.16     29.11 o
 -16   2  13    18419.31    17944.75    435.16 o
 -14   2  13      416.96      377.12     24.16 o
 -12   2  13    20673.98    20553.57    138.57 o
 -10   2  13       39.84       78.35     23.73 o
  -8   2  13     5111.86     5430.79    111.68 o
  -6   2  13     2454.55     2488.40     57.14 o
  -4   2  13    13506.16    13469.68    457.23 o
  -2   2  13      179.58      184.88     26.86 o
   0   2  13     5629.79     5315.95    100.12 o
   2   2  13     2735.35     2685.81    155.69 o
   4   2  13     2728.03     3161.27     31.23 o
   6   2  13      268.07      390.38     78.01 o
   8   2  13     4358.30     4408.83     94.29 o
  10   2  13      245.50      245.44     26.11 o
  12   2  13     2504.39     2492.98     95.04 o
  14   2  13     1894.12     1917.12     43.36 o
  16   2  13     5259.47     5422.07    227.20 o
  18   2  13     2168.28     2216.72    165.95 o
  20   2  13     1458.58     1363.67    133.62 o
 -41   3  13       91.33      119.76     32.31 o
 -39   3  13      280.53      346.49     70.91 o
 -37   3  13      304.70      263.19     37.27 o
 -35   3  13     2508.38     2714.05    105.37 o
 -33   3  13      170.70      171.98     30.78 o
 -31   3  13     3204.74     3286.62    168.28 o
 -29   3  13      130.37      178.77     24.65 o
 -27   3  13      876.10      904.93     29.02 o
 -25   3  13       16.24        5.25     22.86 o
 -23   3  13     3493.01     3665.80    109.82 o
 -21   3  13      196.38      221.47     19.91 o
 -19   3  13     2867.14     3077.54     84.63 o
 -17   3  13      540.14      531.89     34.49 o
 -15   3  13      991.99      954.52     37.15 o
 -13   3  13      528.34      582.62     51.47 o
 -11   3  13       31.50       56.16     40.86 o
  -9   3  13      431.59      468.70     27.25 o
  -7   3  13      494.99      584.05     66.86 o
  -5   3  13      518.08      469.15     35.02 o
  -3   3  13     1015.76     1107.83     49.79 o
  -1   3  13     4526.86     4267.44    198.34 o
   1   3  13     3808.44     3487.50     41.02 o
   3   3  13     2121.60     2012.28     82.78 o
   5   3  13       14.93        3.50     24.27 o
   7   3  13     3983.86     3783.90    440.98 o
   9   3  13        5.53       13.07     31.14 o
  11   3  13     4612.60     4344.45    122.05 o
  13   3  13        2.11      108.36     65.57 o
  15   3  13      639.34      657.10     27.76 o
  17   3  13        9.59      -11.98     21.18 o
  19   3  13      947.90      645.29     52.01 o
 -38   4  13       37.45       63.82     20.30 o
 -36   4  13      126.36      207.78     33.71 o
 -34   4  13        0.90       38.57     20.60 o
 -32   4  13        2.19       54.19     26.13 o
 -30   4  13       49.35       85.58     61.20 o
 -28   4  13      661.58      526.91     26.75 o
 -26   4  13     1132.65     1105.95     63.53 o
 -24   4  13      816.89      872.21     28.47 o
 -22   4  13      536.15      638.69     59.53 o
 -20   4  13      761.21      805.28     74.22 o
 -18   4  13      429.13      405.62     47.23 o
 -16   4  13      599.83      595.57     27.01 o
 -14   4  13     1888.60     1985.59    191.57 o
 -12   4  13      183.92      163.76     35.02 o
 -10   4  13     4631.57     4701.52     40.90 o
  -8   4  13        0.37       45.49     34.49 o
  -6   4  13     1752.08     1781.84     43.51 o
  -4   4  13        0.38       61.26     49.88 o
  -2   4  13        0.53       21.69     25.47 o
   0   4  13      221.60      178.02     31.53 o
   2   4  13     1241.77     1075.92     32.13 o
   4   4  13      264.53      276.89    120.99 o
   6   4  13       46.15       74.00     43.51 o
   8   4  13     1127.57     1096.42    120.99 o
  10   4  13        0.26       52.84     35.02 o
  12   4  13      207.89      186.03     32.64 o
  14   4  13      376.76      441.35     63.68 o
  16   4  13      104.22      132.05     35.38 o
 -37   5  13      286.44      265.16     20.47 o
 -35   5  13      540.59      475.52     33.70 o
 -33   5  13       15.72       46.53     20.95 o
 -31   5  13     1278.18     1391.41     26.08 o
 -29   5  13      118.34      215.71     30.25 o
 -27   5  13      301.02      296.97     33.18 o
 -25   5  13      171.83      180.69     20.45 o
 -23   5  13      512.87      584.39     45.43 o
 -21   5  13      512.31      530.15     26.31 o
 -19   5  13     5494.64     5495.58     55.72 o
 -17   5  13      514.17      685.54     92.34 o
 -15   5  13       64.38      110.17     25.47 o
 -13   5  13       34.22       31.22     40.33 o
 -11   5  13        8.88       53.09     88.09 o
  -9   5  13       37.72       54.98     24.73 o
  -7   5  13       76.28      170.82    122.05 o
  -5   5  13      666.10      798.62    113.03 o
  -3   5  13      151.82      225.77     40.33 o
  -1   5  13      686.11      662.27     44.58 o
   1   5  13      404.48      374.56     60.24 o
   3   5  13      970.59     1045.31     39.30 o
   5   5  13      320.01      336.37     34.68 o
   7   5  13      357.62      515.27    118.34 o
   9   5  13      339.15      331.31     33.75 o
  11   5  13      316.36      302.13     28.46 o
  13   5  13      268.31      162.08     37.73 o
 -34   6  13      892.43      856.28     91.09 o
 -32   6  13     1095.42     1033.26     36.14 o
 -30   6  13      425.05      444.33     71.28 o
 -28   6  13     1106.68     1070.14     23.21 o
 -26   6  13       17.41       39.42     19.68 o
 -24   6  13     1000.64     1060.36     35.57 o
 -22   6  13      481.06      390.57     33.96 o
 -20   6  13     2839.57     3045.44    194.22 o
 -18   6  13      851.26      991.99     57.31 o
 -16   6  13     8847.50     8628.38    333.79 o
 -14   6  13        1.15       30.79     31.14 o
 -12   6  13     1044.09     1060.31     60.50 o
 -10   6  13       41.12       63.72     35.02 o
  -8   6  13      120.89      140.61     22.13 o
  -6   6  13        3.44      -19.04     80.66 o
  -4   6  13     4237.15     4145.12     94.46 o
  -2   6  13      106.48      128.78     38.21 o
   0   6  13     2411.71     2581.15     41.39 o
   2   6  13        3.40        2.12     32.90 o
   4   6  13     2012.97     2035.80     54.13 o
   6   6  13      763.53      774.06     57.84 o
   8   6  13      769.00      745.80     32.47 o
  10   6  13       81.82        0.80     80.13 o
 -29   7  13      162.78      248.79     50.68 o
 -27   7  13      187.24      197.84     24.60 o
 -25   7  13      539.28      542.83     30.02 o
 -23   7  13       67.68       99.96     27.09 o
 -21   7  13      397.45      352.36     35.02 o
 -19   7  13     5328.03     4886.85    254.19 o
 -17   7  13     2001.76     2146.08    253.66 o
 -15   7  13      316.91      222.70     26.69 o
 -13   7  13     1006.61      975.23     28.24 o
 -11   7  13      589.34      615.95     27.47 o
  -9   7  13      263.06      272.49     26.11 o
  -7   7  13     1984.08     1793.58     31.36 o
  -5   7  13     1240.95     1130.27     27.06 o
  -3   7  13      741.55      753.48     44.58 o
  -1   7  13      345.43      325.83     33.96 o
   1   7  13      354.00      349.18     48.82 o
   3   7  13      320.14      354.48     48.82 o
   5   7  13       40.70       72.03     30.51 o
   7   7  13       57.34       64.74     32.28 o
 -22   8  13      213.70      182.68    117.81 o
 -20   8  13       76.10      175.59     64.21 o
 -18   8  13       41.28      101.89     35.02 o
 -16   8  13        0.22       42.18     34.89 o
 -14   8  13        1.44       15.63     71.64 o
 -12   8  13        0.34       68.87     37.68 o
 -10   8  13        9.39       70.44     24.41 o
  -8   8  13       25.12        1.70     24.38 o
  -6   8  13       21.13       37.20     27.88 o
  -4   8  13      138.38      146.38     35.02 o
  -2   8  13       21.25       10.61     49.88 o
 -42   0  14      523.66      466.48     67.92 o
 -40   0  14     1850.18     1912.64    320.52 o
 -38   0  14     3084.15     2976.53     50.41 o
 -36   0  14     1720.03     1619.23     61.03 o
 -34   0  14     2714.57     2675.78    279.13 o
 -32   0  14     5211.19     5524.46    114.62 o
 -30   0  14     2571.50     2502.07     44.58 o
 -28   0  14     8121.39     8139.12    213.86 o
 -26   0  14     7401.52     7980.94    261.09 o
 -24   0  14     4782.12     4716.86    113.03 o
 -22   0  14     3102.29     2808.40    140.63 o
 -20   0  14       63.53       33.51     70.05 o
 -18   0  14     2264.83     2485.76     49.35 o
 -16   0  14     3921.83     3965.83    288.68 o
 -14   0  14     8668.63     8164.22    197.41 o
 -12   0  14     1089.83      986.58     63.68 o
 -10   0  14    11293.86    12318.49    526.42 o
  -8   0  14     3532.81     3842.88    428.78 o
  -6   0  14      329.37      374.65     44.58 o
  -4   0  14    12019.40    11485.68     85.97 o
  -2   0  14    17569.95    17084.18     91.27 o
   0   0  14     2687.39     2502.61     55.19 o
   2   0  14     9101.90     9133.78     74.29 o
   4   0  14     1594.21     1364.87     49.88 o
   6   0  14     2279.19     2858.41     38.64 o
   8   0  14      228.44      207.21     26.00 o
  10   0  14     2237.10     2334.88    116.22 o
  12   0  14     1342.59     1389.42    124.71 o
  14   0  14     2385.01     2437.02     57.31 o
  16   0  14      910.04      989.94     69.52 o
  18   0  14     5888.13     5634.89    277.01 o
 -43   1  14      262.32      178.99     22.54 o
 -41   1  14     1595.30     1442.59     55.54 o
 -39   1  14       17.54       10.71     27.91 o
 -37   1  14      454.90      480.10     37.99 o
 -35   1  14      136.93      191.20     20.02 o
 -33   1  14     2137.99     2143.28     33.40 o
 -31   1  14       65.00       82.13     26.08 o
 -29   1  14     1669.56     1888.65     47.34 o
 -27   1  14      515.30      452.35     20.66 o
 -25   1  14     4219.57     4235.53    129.14 o
 -23   1  14       31.56       28.82     36.92 o
 -21   1  14     4288.87     4951.52     81.65 o
 -19   1  14      136.63      147.58     19.81 o
 -17   1  14     3357.57     3075.10     67.86 o
 -15   1  14     1840.80     1885.12     26.03 o
 -13   1  14     4971.24     5514.20     36.61 o
 -11   1  14     1129.92     1007.15     50.86 o
  -9   1  14     1545.39     1375.04     32.12 o
  -7   1  14       13.67       18.22     21.76 o
  -5   1  14     1170.06     1022.85     34.09 o
  -3   1  14     5527.71     5081.43     83.84 o
  -1   1  14     2459.93     2493.24    126.62 o
   1   1  14     4302.85     4297.26     51.52 o
   3   1  14     2438.37     2363.55    114.32 o
   5   1  14     3177.74     3271.22     39.47 o
   7   1  14       85.54      144.36     17.88 o
   9   1  14      582.45      606.99     49.02 o
  11   1  14      861.83      897.73     24.12 o
  13   1  14     2713.68     2659.92     66.64 o
  15   1  14      112.33      110.42     30.48 o
  17   1  14     1008.15      883.11     63.57 o
  19   1  14      333.20      343.77     29.79 o
 -42   2  14      628.46      472.08     48.08 o
 -40   2  14      146.39       88.24     28.02 o
 -38   2  14       77.32      180.85     23.53 o
 -36   2  14       31.92       59.57     29.30 o
 -34   2  14       18.34        7.97     21.60 o
 -32   2  14      171.17      251.49     31.70 o
 -30   2  14      185.16      226.34     25.92 o
 -28   2  14      232.79      232.39     19.55 o
 -26   2  14      441.62      352.75     18.53 o
 -24   2  14      755.72      653.03     39.98 o
 -22   2  14        2.67       50.11     23.52 o
 -20   2  14      866.45      805.98     37.99 o
 -18   2  14       39.40      132.23     24.28 o
 -16   2  14      126.58      176.56     21.85 o
 -14   2  14     2828.54     2819.43    147.06 o
 -12   2  14      795.95      732.89    104.18 o
 -10   2  14     1420.62     1287.52    168.32 o
  -8   2  14     2855.48     2738.13     60.97 o
  -6   2  14       20.74      109.49     32.07 o
  -4   2  14       34.46       36.24     31.73 o
  -2   2  14       37.80       84.21     23.80 o
   0   2  14       78.39      102.31     21.87 o
   2   2  14        5.51       17.22     25.31 o
   4   2  14     4930.16     4655.27     46.15 o
   6   2  14      115.97      154.58     33.36 o
   8   2  14       26.83       57.44     28.49 o
  10   2  14      631.77      698.34     34.77 o
  12   2  14      133.22      164.21     27.57 o
  14   2  14      350.03      390.26     21.75 o
  16   2  14      119.02      119.72     28.89 o
  18   2  14        2.19       -0.57     24.67 o
 -41   3  14      291.98      249.02     25.34 o
 -39   3  14        2.31       80.65     31.02 o
 -37   3  14      450.56      384.31     27.57 o
 -35   3  14       67.21      115.10     43.64 o
 -33   3  14     1082.88     1082.62     23.34 o
 -31   3  14      158.57      192.05     22.51 o
 -29   3  14     3427.63     3651.22    163.91 o
 -27   3  14     2469.12     2604.17     71.11 o
 -25   3  14      528.92      570.23     36.34 o
 -23   3  14      210.41      224.68     23.45 o
 -21   3  14     4554.12     4350.77    106.16 o
 -19   3  14      120.60      126.64     34.44 o
 -17   3  14     4269.97     4526.78    210.14 o
 -15   3  14     2586.05     2436.04     32.89 o
 -13   3  14       20.58        7.00     30.39 o
 -11   3  14     1365.51     1207.33     33.75 o
  -9   3  14       63.74      135.87     59.96 o
  -7   3  14      127.18      202.24     55.72 o
  -5   3  14      402.11      521.42     81.19 o
  -3   3  14     3607.39     3620.74     38.01 o
  -1   3  14      855.57      959.12     53.11 o
   1   3  14     3765.49     3896.32    171.81 o
   3   3  14     1539.29     1574.73    129.90 o
   5   3  14     1650.84     1540.55    331.13 o
   7   3  14     1129.73     1093.20     60.80 o
   9   3  14     1487.40     1569.59    145.62 o
  11   3  14      558.62      554.17     29.36 o
  13   3  14      550.38      577.03     62.96 o
  15   3  14        0.46      -41.70     41.70 o
  17   3  14      726.63      670.53     36.77 o
 -38   4  14      469.43      374.47     23.38 o
 -36   4  14     1848.20     1739.46     80.31 o
 -34   4  14     1411.97     1411.35     40.33 o
 -32   4  14     1793.61     1857.04     84.49 o
 -30   4  14     1421.95     1419.24     36.83 o
 -28   4  14      298.48      354.12     26.53 o
 -26   4  14      899.56      973.72     37.68 o
 -24   4  14       34.93       64.76     21.75 o
 -22   4  14      687.14      949.59     29.79 o
 -20   4  14      150.83      206.68     67.92 o
 -18   4  14     1375.84     1245.90     28.66 o
 -16   4  14      307.10      274.90     41.39 o
 -14   4  14    12934.28    12937.54    176.18 o
 -12   4  14       21.76       70.39     26.00 o
 -10   4  14     2915.40     2963.55    115.15 o
  -8   4  14       11.64       34.44     48.82 o
  -6   4  14     4385.06     4445.84     65.80 o
  -4   4  14      566.89      568.60     61.03 o
  -2   4  14     7188.16     6824.33     64.74 o
   0   4  14      450.83      469.46     26.60 o
   2   4  14     3313.60     3383.47     34.89 o
   4   4  14      443.43      556.59    109.85 o
   6   4  14     2402.17     2496.29     90.57 o
   8   4  14      666.10      673.53     31.62 o
  10   4  14      953.64      841.30     34.89 o
  12   4  14      148.04      142.24     26.90 o
  14   4  14     1934.56     1771.65    160.42 o
 -37   5  14      828.99      547.64     54.13 o
 -35   5  14       28.25       66.00     35.85 o
 -33   5  14     1517.24     1442.00    101.56 o
 -31   5  14      717.51      691.16     32.63 o
 -29   5  14     1598.64     1512.14     78.89 o
 -27   5  14      172.09      192.48     19.92 o
 -25   5  14       70.17      116.12     33.37 o
 -23   5  14        1.22       14.14     25.70 o
 -21   5  14     1742.54     2012.21    258.96 o
 -19   5  14      636.44      633.58     30.78 o
 -17   5  14     6580.05     6685.98    377.30 o
 -15   5  14     3013.40     3169.47    111.44 o
 -13   5  14     2408.35     2527.13    120.99 o
 -11   5  14      692.77      609.56     30.78 o
  -9   5  14     2256.43     2158.74    254.72 o
  -7   5  14      694.01      801.06     72.70 o
  -5   5  14     1904.58     1823.83     29.84 o
  -3   5  14     1124.10     1150.77     33.96 o
  -1   5  14      996.67      942.46     36.09 o
   3   5  14      388.00      398.94     33.08 o
   5   5  14      362.95      351.27     32.24 o
   7   5  14       24.58       21.15     30.44 o
   9   5  14      499.13      369.35     59.43 o
  11   5  14     1006.04      964.56     52.54 o
 -34   6  14       10.40       36.09     48.82 o
 -32   6  14       36.75       89.86     25.68 o
 -30   6  14       58.44       59.90     20.87 o
 -28   6  14       14.59       74.03     61.20 o
 -26   6  14        0.36       44.98     27.37 o
 -24   6  14      659.72      599.97     52.01 o
 -22   6  14      424.93      455.19     64.74 o
 -20   6  14      796.73      977.48     37.15 o
 -18   6  14      162.30      125.26     23.12 o
 -16   6  14      938.35      939.16     50.41 o
 -14   6  14       13.43       37.42     24.54 o
 -12   6  14      303.80      312.17     31.14 o
 -10   6  14       85.55      140.48     73.76 o
  -8   6  14        2.23       -5.81     24.35 o
  -6   6  14       90.72      153.85     22.13 o
  -4   6  14      209.06      251.97    167.16 o
  -2   6  14        1.28      -30.78     30.78 o
   2   6  14        0.52       62.62     46.70 o
   4   6  14        9.73        3.39     37.89 o
   6   6  14      185.07      217.06     54.91 o
   8   6  14        9.65       47.84     37.23 o
 -27   7  14      237.40      287.17     35.64 o
 -25   7  14       61.61       85.04     23.98 o
 -23   7  14      308.73      296.35     35.27 o
 -21   7  14      253.66      343.87     37.15 o
 -19   7  14      183.69      245.41    106.13 o
 -17   7  14     1409.03     1532.56     52.01 o
 -15   7  14        5.88       76.98     31.31 o
 -13   7  14     1037.27      935.05     34.52 o
 -11   7  14      115.51      108.48     27.47 o
  -9   7  14      107.66      183.37     36.62 o
  -7   7  14      134.16      280.19     46.70 o
  -5   7  14      254.60      353.42     35.02 o
  -3   7  14      156.64      277.39     64.74 o
  -1   7  14      504.66      564.63     50.94 o
   1   7  14      159.71      123.11     35.02 o
   3   7  14       47.35       98.70     49.88 o
 -18   8  14     1164.69     1114.39     40.33 o
 -16   8  14      397.25      438.93     36.00 o
 -14   8  14     1930.35     1917.18     39.39 o
 -12   8  14      118.18      156.25     74.29 o
 -10   8  14      972.38      995.30     36.75 o
  -8   8  14        5.77       -5.31     35.02 o
  -6   8  14      288.70      303.58     29.24 o
 -41   1  15      332.67      373.56     30.02 o
 -39   1  15     1346.32     1200.24     42.28 o
 -37   1  15       40.27       90.92     19.07 o
 -35   1  15     1320.18     1407.16     33.55 o
 -33   1  15      339.26      353.50     51.62 o
 -31   1  15     1546.46     1549.98     36.48 o
 -29   1  15      174.04      161.36     25.94 o
 -27   1  15     4142.60     3890.56     48.79 o
 -25   1  15     1966.52     1834.82     25.72 o
 -23   1  15     1977.65     2178.14     40.66 o
 -21   1  15      346.18      438.89     20.65 o
 -19   1  15     4632.41     4972.92     90.08 o
 -17   1  15      948.50     1043.44     24.82 o
 -15   1  15    13296.29    13506.15     48.49 o
 -13   1  15     1898.02     2176.58    137.41 o
 -11   1  15     1390.05     1457.98     31.22 o
  -9   1  15     7598.57     7177.57    107.36 o
  -7   1  15      104.27      173.47     32.63 o
  -5   1  15     1376.21     1426.37     30.79 o
  -3   1  15      104.78      143.47     25.47 o
  -1   1  15      800.70      764.11     53.27 o
   1   1  15     1748.88     1765.08     36.00 o
   3   1  15     1280.20     1386.73     36.02 o
   5   1  15      968.33      978.93     30.61 o
   7   1  15     1925.99     2077.59     44.12 o
   9   1  15       17.51       34.93     25.28 o
  11   1  15      547.40      547.76     20.18 o
  13   1  15       22.83       44.92     23.17 o
  15   1  15     1057.33     1036.71     36.06 o
  17   1  15        6.29      -20.70     47.23 o
 -42   2  15     1250.34     1031.34     38.25 o
 -40   2  15      328.52      349.53     28.59 o
 -38   2  15     1339.34     1352.86     82.72 o
 -36   2  15     1688.33     1674.65     30.05 o
 -34   2  15     1943.95     1935.53     91.76 o
 -32   2  15     2343.00     2285.03     29.87 o
 -30   2  15     2833.34     3042.74     30.75 o
 -28   2  15     2461.58     2411.44     65.99 o
 -26   2  15     6677.89     6559.82    209.26 o
 -24   2  15     1982.82     2101.08     30.33 o
 -22   2  15     1624.72     1686.35     57.14 o
 -20   2  15     4417.57     4611.37    113.67 o
 -18   2  15       41.42       29.21     20.58 o
 -16   2  15     5091.58     5212.10    189.67 o
 -14   2  15     5540.21     5360.52    152.40 o
 -12   2  15    11688.79    11741.07    272.51 o
 -10   2  15      345.84      336.49     22.68 o
  -8   2  15     5518.71     5742.98    232.89 o
  -6   2  15     2022.37     2225.67    190.13 o
  -4   2  15     1830.33     1739.39     37.05 o
  -2   2  15     4478.72     4139.14     59.53 o
   0   2  15    10958.44    10488.52    156.21 o
   2   2  15       88.06      104.65     28.92 o
   4   2  15     4280.81     4410.04     45.78 o
   6   2  15       12.08       40.65     22.13 o
   8   2  15      861.68      916.04     52.76 o
  10   2  15       49.37       61.11     35.23 o
  12   2  15      806.39      805.79     32.48 o
  14   2  15      387.09      392.41     46.42 o
  16   2  15     2492.55     2543.84    138.02 o
 -41   3  15      112.12      168.75     33.96 o
 -39   3  15      448.28      363.80     34.72 o
 -37   3  15       31.82      144.84     62.16 o
 -35   3  15     2888.56     2942.55    154.98 o
 -33   3  15      237.69      192.83     23.44 o
 -31   3  15     1673.10     1784.34     87.50 o
 -29   3  15      144.59      118.87     32.27 o
 -27   3  15     3014.92     2861.15    132.54 o
 -25   3  15     1863.92     1908.88     60.18 o
 -23   3  15     1845.82     2088.06    168.46 o
 -21   3  15       56.55       26.93     23.94 o
 -19   3  15      112.09      147.87     40.86 o
 -17   3  15     1990.74     2064.66     83.31 o
 -15   3  15     5929.91     6023.93    297.17 o
 -13   3  15     4728.69     4710.90    142.75 o
 -11   3  15     3490.21     3269.31    305.66 o
  -9   3  15      688.28      688.58     27.25 o
  -7   3  15     3159.40     3123.43    104.54 o
  -5   3  15     1823.36     1760.35     55.19 o
  -3   3  15     2653.74     2624.27     60.13 o
  -1   3  15     3828.32     3587.59     35.70 o
   1   3  15      908.54      932.56     39.58 o
   3   3  15     1724.13     1645.24     81.51 o
   5   3  15      585.20      584.10     28.68 o
   7   3  15     2551.65     2250.29     77.23 o
   9   3  15      305.89      287.25     23.44 o
  11   3  15      122.74      101.16     36.60 o
  13   3  15     1217.11     1331.81    128.02 o
  15   3  15      959.09      939.29     31.10 o
 -38   4  15      114.73      146.80     28.39 o
 -36   4  15      115.99      121.87     28.56 o
 -34   4  15      100.96      141.34     27.56 o
 -32   4  15      322.84      348.39     26.95 o
 -30   4  15      361.26      386.31     24.61 o
 -28   4  15      115.60       97.43     26.47 o
 -26   4  15      203.64      252.81     28.32 o
 -24   4  15      189.57      195.23     27.23 o
 -22   4  15      128.13      177.24     31.49 o
 -20   4  15       47.09       87.62     21.38 o
 -18   4  15     1378.33     1296.46     40.86 o
 -16   4  15       51.19       69.29     83.84 o
 -14   4  15     1872.49     1815.42     53.07 o
 -12   4  15       67.67       70.01     22.13 o
 -10   4  15        6.64      -67.96     84.91 o
  -8   4  15       83.03       25.91     37.15 o
  -6   4  15       36.90      178.37     31.49 o
  -4   4  15       89.78      284.46    126.83 o
   0   4  15      199.53      222.02     47.44 o
   2   4  15      785.51      772.54     27.92 o
   4   4  15      215.39      309.18     40.45 o
   6   4  15      309.68      293.25     29.35 o
   8   4  15      185.83      180.37     28.74 o
  10   4  15       92.34       78.55     23.94 o
  12   4  15      188.17      128.56     28.36 o
 -35   5  15       81.22      110.98     32.63 o
 -33   5  15       21.32       11.55     22.10 o
 -31   5  15     1046.90      901.42     24.23 o
 -29   5  15      349.94      354.15     25.95 o
 -27   5  15      673.42      801.94     50.43 o
 -25   5  15     1184.93     1055.14     33.75 o
 -23   5  15        8.72       68.47     31.49 o
 -21   5  15      234.12      367.20     43.51 o
 -19   5  15     2644.14     2608.05     33.15 o
 -17   5  15     2616.25     2549.74     47.23 o
 -15   5  15     2847.32     2850.11     37.89 o
 -13   5  15      452.30      561.44     25.91 o
 -11   5  15     1539.32     1581.54     74.82 o
  -9   5  15      458.79      560.57     52.54 o
  -7   5  15      234.75      284.19     79.60 o
  -5   5  15     1837.59     1953.29     78.54 o
  -3   5  15      284.80      398.00     46.70 o
  -1   5  15      955.80     1012.51     47.76 o
   1   5  15      323.05      326.89     32.90 o
   3   5  15      878.38      849.28     35.56 o
   5   5  15       74.75      117.12     31.08 o
   7   5  15      404.84      424.87     30.62 o
   9   5  15     1138.28     1222.50     36.74 o
 -32   6  15      501.56      483.21     25.48 o
 -30   6  15      704.09      702.32     35.39 o
 -28   6  15     1075.37     1008.59     67.04 o
 -26   6  15       71.15       37.57     27.68 o
 -24   6  15      408.65      506.25     48.82 o
 -22   6  15      941.69      913.80     49.88 o
 -20   6  15      376.06      349.01     27.47 o
 -18   6  15      206.83      234.78     35.55 o
 -16   6  15      617.84      604.97    116.75 o
 -14   6  15      287.90      268.50     32.24 o
 -12   6  15     1963.51     1978.34     27.77 o
 -10   6  15      128.98      119.44     34.49 o
  -8   6  15     2565.37     2682.07     66.86 o
  -6   6  15       30.69       51.47     34.49 o
  -4   6  15     1381.12     1395.23    130.54 o
   0   6  15     1091.40     1092.11     50.94 o
   2   6  15       29.52       78.54     46.70 o
   4   6  15     1143.80     1114.39     38.21 o
   6   6  15       31.92      -27.14     48.42 o
 -27   7  15      498.64      421.79     40.33 o
 -25   7  15       11.24      -49.34     72.70 o
 -23   7  15      200.71      276.31     28.24 o
 -21   7  15      517.34      433.02     50.94 o
 -19   7  15     1276.15     1074.95    119.40 o
 -17   7  15        9.95       93.86     61.03 o
 -15   7  15      551.51      512.74     78.54 o
 -13   7  15       40.41      102.58     27.25 o
 -11   7  15      430.66      453.79     76.95 o
  -9   7  15       16.89       64.80     27.88 o
  -7   7  15      614.52      621.44    110.91 o
  -5   7  15      314.24      191.04     36.09 o
  -3   7  15      678.38      595.40     38.21 o
  -1   7  15       16.98       -6.37     49.88 o
   1   7  15      544.39      507.31     50.94 o
 -12   8  15        7.75        6.37     49.88 o
 -42   0  16        9.80       70.14     34.89 o
 -40   0  16     3072.17     2712.98    145.40 o
 -38   0  16      501.74      465.33     34.50 o
 -36   0  16     3633.60     3919.16     70.58 o
 -34   0  16     2071.03     2165.44     57.31 o
 -32   0  16     5075.94     5010.48    217.57 o
 -30   0  16     7760.14     7457.05    120.99 o
 -28   0  16     7525.93     7869.09    179.36 o
 -26   0  16     1499.04     1356.28    137.97 o
 -24   0  16     5437.66     5488.69    440.45 o
 -22   0  16       56.15       90.72     31.14 o
 -20   0  16      148.05      283.75     30.77 o
 -18   0  16     1858.78     2293.94     59.43 o
 -16   0  16       92.44       95.27     31.49 o
 -14   0  16      994.56     1408.65    180.96 o
 -12   0  16    11323.48    11005.23    702.60 o
 -10   0  16     5919.86     5847.91     71.11 o
  -8   0  16     3893.76     3927.97     62.62 o
  -6   0  16     1738.45     1701.31     52.01 o
  -4   0  16     1276.54     1219.46     49.88 o
  -2   0  16     3687.85     3766.65     58.37 o
   0   0  16      269.93      225.00     44.58 o
   2   0  16    14554.02    15206.69     89.15 o
   4   0  16      167.11       86.55     26.53 o
   6   0  16     1431.77     1587.20     36.02 o
   8   0  16       36.03       16.45     32.27 o
  10   0  16      965.36     1084.54    183.08 o
  12   0  16      704.00      701.03     38.74 o
  14   0  16      376.73      284.81     34.89 o
 -41   1  16     1155.10     1066.89     24.60 o
 -39   1  16        8.86       25.93     31.86 o
 -37   1  16     1157.40     1057.69     25.07 o
 -35   1  16      574.94      664.41     35.08 o
 -33   1  16     4340.69     4637.25     76.38 o
 -31   1  16      632.11      741.33     45.19 o
 -29   1  16     1029.16     1059.43     58.60 o
 -27   1  16     1633.45     1485.62     86.55 o
 -25   1  16     7892.40     7700.88    124.85 o
 -23   1  16     1283.03     1063.37     29.85 o
 -21   1  16     1977.19     2228.37     48.56 o
 -19   1  16       71.03       67.78     22.01 o
 -17   1  16     1680.75     1849.37     26.70 o
 -15   1  16       69.67       92.77     22.14 o
 -13   1  16    24198.73    24233.77    401.50 o
 -11   1  16     5570.17     6251.58    402.59 o
  -9   1  16       31.36       79.62     22.71 o
  -7   1  16      190.47      211.12     26.47 o
  -5   1  16     1001.39     1031.50     33.75 o
  -3   1  16       63.50       97.65     22.42 o
  -1   1  16     1629.67     1605.35     64.19 o
   1   1  16      742.09      689.61     27.16 o
   3   1  16      141.38      170.28     47.67 o
   5   1  16      694.76      688.95     60.32 o
   7   1  16      716.31      809.06     29.72 o
   9   1  16     1052.99     1099.56     32.94 o
  11   1  16      552.90      627.75     48.87 o
  13   1  16       97.89      116.33     21.40 o
  15   1  16      219.58      242.34     54.45 o
 -40   2  16        2.82       80.79     49.56 o
 -38   2  16        0.42       67.60     23.44 o
 -36   2  16        3.40       55.57     23.08 o
 -34   2  16      313.85      359.52     25.58 o
 -32   2  16        7.58       29.07     22.00 o
 -30   2  16       52.34       58.64     19.36 o
 -28   2  16      109.15      136.53     18.80 o
 -26   2  16      328.26      353.65     46.02 o
 -24   2  16      104.77      125.26     17.82 o
 -22   2  16      753.75      671.09     25.12 o
 -20   2  16      280.32      357.19     28.05 o
 -18   2  16        2.06       38.90     24.55 o
 -16   2  16     1651.89     1513.69     40.58 o
 -14   2  16       25.25       24.19     27.94 o
 -12   2  16     2655.23     2633.78     49.18 o
 -10   2  16      493.68      491.46     28.80 o
  -8   2  16        9.36       30.71     18.07 o
  -6   2  16      232.73      378.00     95.35 o
  -4   2  16     4455.88     4360.68     45.45 o
  -2   2  16       15.60       48.98     22.15 o
   0   2  16      691.61      690.84     28.59 o
   2   2  16       54.65      102.41     30.90 o
   4   2  16        2.16       36.19     31.25 o
   6   2  16      386.15      404.93     26.96 o
   8   2  16      148.58      146.82     23.31 o
  10   2  16       68.12       65.61     21.31 o
  12   2  16        2.13       35.55     21.75 o
  14   2  16       27.73       70.90     22.15 o
 -39   3  16      670.56      700.40     29.40 o
 -37   3  16     1978.82     1807.74     52.60 o
 -35   3  16      106.96       94.91     23.64 o
 -33   3  16     1202.14     1196.96     29.40 o
 -31   3  16      277.01      249.79     26.95 o
 -29   3  16     2895.40     2838.36     72.71 o
 -27   3  16        3.23       32.16     26.47 o
 -25   3  16     1121.13     1178.75     35.43 o
 -23   3  16      284.13      346.57     28.41 o
 -21   3  16       15.89       56.90     30.74 o
 -19   3  16     1144.62     1177.82     46.70 o
 -17   3  16     4706.51     4662.75    131.07 o
 -15   3  16     3521.62     3842.32     35.93 o
 -13   3  16     7167.94     7245.40     75.35 o
 -11   3  16      130.70      181.21     47.76 o
  -9   3  16     2724.68     2835.27    211.73 o
  -7   3  16       65.05      200.28     74.82 o
  -5   3  16       12.16       18.04     29.72 o
  -3   3  16      855.39      875.41     33.68 o
  -1   3  16      522.83      691.96     62.28 o
   1   3  16      150.74      160.35     41.80 o
   3   3  16      543.51      506.00     55.84 o
   5   3  16      959.00      960.72     56.73 o
   7   3  16      265.52      343.75     27.37 o
   9   3  16      626.88      561.56     36.99 o
  11   3  16      322.25      415.25     22.24 o
 -38   4  16      341.31      232.71     25.24 o
 -36   4  16      735.57      765.31     51.81 o
 -34   4  16      407.13      430.30     31.88 o
 -32   4  16     1792.00     1693.53     73.13 o
 -30   4  16     1546.93     1390.08     31.85 o
 -28   4  16     1342.17     1464.70    153.36 o
 -26   4  16     3320.63     3566.23    126.69 o
 -24   4  16     2507.37     2569.76    255.25 o
 -22   4  16     2049.18     1967.75    156.55 o
 -20   4  16     2529.45     2687.25     46.17 o
 -18   4  16     5430.14     5345.99    301.42 o
 -16   4  16     1064.86      990.74     39.27 o
 -14   4  16     2146.84     2315.06     44.05 o
 -12   4  16     1318.96     1288.50    110.91 o
 -10   4  16     3689.27     4051.39     87.56 o
  -8   4  16      497.04      567.40     33.00 o
  -6   4  16     6140.20     6404.03    494.58 o
  -4   4  16       57.91      185.73     43.51 o
  -2   4  16     1231.06     1208.85     49.88 o
   0   4  16     1946.56     2011.84     70.14 o
   2   4  16     3999.25     4091.72     62.72 o
   4   4  16      267.53      226.01     26.75 o
   6   4  16     3126.63     3128.77     95.55 o
   8   4  16      120.95      120.88     25.24 o
  10   4  16      134.77      162.73     35.85 o
 -35   5  16       27.37       30.40     22.72 o
 -33   5  16      323.71      356.73     33.09 o
 -31   5  16      669.82      542.51     38.35 o
 -29   5  16      635.27      685.21     57.79 o
 -27   5  16       32.14       54.75     32.64 o
 -25   5  16     2137.29     2141.93    222.35 o
 -23   5  16        0.17       15.40     47.76 o
 -21   5  16     1714.50     1779.85    236.68 o
 -19   5  16      313.18      303.85    111.97 o
 -17   5  16     1163.94     1109.94     88.09 o
 -15   5  16       22.67       65.59     35.55 o
 -13   5  16      776.57      795.33     24.38 o
 -11   5  16       81.16      141.25     22.88 o
  -9   5  16     1204.89     1126.87     92.87 o
  -7   5  16       56.64       93.95     22.88 o
  -5   5  16     1281.68     1051.83    141.69 o
  -3   5  16      339.00      225.00     33.96 o
  -1   5  16     1365.08     1303.31     37.15 o
   1   5  16       40.79      133.73     46.70 o
   3   5  16      346.92      304.56     38.65 o
   5   5  16      731.34      704.62     36.42 o
   7   5  16      464.62      395.50     33.58 o
 -32   6  16       83.94       89.99     41.62 o
 -30   6  16       46.90      111.83     24.41 o
 -28   6  16        0.49      -27.68     27.68 o
 -26   6  16       32.75       75.55     26.69 o
 -24   6  16        3.92        1.50     27.28 o
 -22   6  16      315.05      318.42     55.19 o
 -20   6  16       47.66       40.86     22.51 o
 -18   6  16       49.88       51.12     44.58 o
 -16   6  16      229.03      251.23     80.13 o
 -14   6  16      178.12      266.22     38.74 o
 -12   6  16      236.31      276.03     31.84 o
 -10   6  16        1.85       88.55     53.07 o
  -8   6  16      494.57      490.15     31.31 o
  -6   6  16       15.47       38.93     50.94 o
  -2   6  16      125.44      254.72     47.76 o
   0   6  16       33.12       64.74     33.96 o
   2   6  16        2.58       45.64     35.02 o
   4   6  16      514.01      453.19     37.15 o
 -25   7  16      402.91      367.45     36.39 o
 -23   7  16      583.68      462.05     30.86 o
 -21   7  16       38.62      137.29     54.13 o
 -19   7  16      552.91      533.85     49.88 o
 -17   7  16       17.62       26.23     50.41 o
 -15   7  16      156.16      189.45     34.52 o
 -13   7  16      598.83      658.57     35.27 o
 -11   7  16      115.52      139.00     66.33 o
  -9   7  16      225.88      248.32     27.88 o
  -7   7  16      189.00      186.93     33.75 o
  -5   7  16      110.41      451.61    158.14 o
  -3   7  16       35.77       45.64     48.82 o
 -41   1  17      853.51      771.44     47.80 o
 -39   1  17      290.59      280.67     33.55 o
 -37   1  17      139.62      155.30     26.29 o
 -35   1  17     2510.34     2383.65     45.80 o
 -33   1  17        5.62       33.69     21.29 o
 -31   1  17     4280.50     4387.62    103.86 o
 -29   1  17       24.74       60.77     22.55 o
 -27   1  17     2910.79     2883.45     50.65 o
 -25   1  17      199.33      220.59     24.20 o
 -23   1  17     2382.66     2286.62     71.08 o
 -21   1  17      829.88      733.29     34.31 o
 -19   1  17       38.22       65.06     21.75 o
 -17   1  17      584.24      637.75     45.50 o
 -15   1  17     6950.96     7132.98    159.93 o
 -13   1  17      191.10      220.31     30.37 o
 -11   1  17    16387.89    17075.95    434.58 o
  -9   1  17     3095.02     3006.13     41.40 o
  -7   1  17     2091.76     2175.64     38.51 o
  -5   1  17     2178.98     2294.58     41.04 o
  -3   1  17     2024.19     2079.50     33.94 o
  -1   1  17      196.61      204.80     25.74 o
   1   1  17      425.75      468.54     41.91 o
   3   1  17      184.66      201.87     42.83 o
   5   1  17       17.48       -5.26     18.32 o
   7   1  17      949.27      956.38     25.06 o
   9   1  17      174.57      200.31     23.28 o
  11   1  17      574.42      535.42     53.46 o
 -40   2  17       31.85       39.22     21.64 o
 -38   2  17     1846.83     1819.11     60.54 o
 -36   2  17      294.36      275.38     27.11 o
 -34   2  17     1721.81     1818.86     65.34 o
 -32   2  17      640.55      647.26     37.07 o
 -30   2  17     5223.73     4862.77    118.57 o
 -28   2  17     4777.96     4336.72    157.82 o
 -26   2  17     6605.77     6217.15    134.47 o
 -24   2  17     2720.61     2772.84    102.60 o
 -22   2  17     3504.18     3521.75    147.83 o
 -20   2  17     1654.76     1540.09     25.26 o
 -18   2  17     4118.39     4214.05    152.42 o
 -16   2  17     6728.13     7035.32    204.93 o
 -14   2  17     3179.81     3280.84     33.65 o
 -12   2  17     1915.63     2026.26    149.26 o
 -10   2  17     3035.24     2852.76    135.44 o
  -8   2  17     3695.09     3790.50     43.20 o
  -6   2  17       93.22       97.57     29.04 o
  -4   2  17     1425.28     1448.37     79.38 o
  -2   2  17      111.12      129.46     25.53 o
   0   2  17     1677.90     1623.90     30.75 o
   2   2  17      498.27      495.38     35.33 o
   4   2  17     4625.59     4601.79     63.76 o
   6   2  17      192.01      238.51     40.71 o
   8   2  17     1154.93     1188.88     69.09 o
  10   2  17       70.78      129.46     26.66 o
  12   2  17      695.37      545.38     64.26 o
 -39   3  17      778.60      778.93     53.26 o
 -37   3  17        7.51       15.19     36.44 o
 -35   3  17     1684.64     1621.56     83.52 o
 -33   3  17      892.34      919.59     87.92 o
 -31   3  17     1558.05     1601.53     44.78 o
 -29   3  17      736.51      639.80     74.82 o
 -27   3  17     1886.29     1838.53     44.58 o
 -25   3  17      276.14      312.68     36.68 o
 -23   3  17     4795.69     4729.52     74.49 o
 -21   3  17       26.74       50.26     47.23 o
 -19   3  17      949.95     1038.51    139.56 o
 -17   3  17      517.62      424.31     25.91 o
 -15   3  17     3649.94     3523.70    263.74 o
 -13   3  17      220.40      262.86     58.37 o
 -11   3  17     3197.17     3330.35     82.25 o
  -9   3  17       17.34       11.67     30.77 o
  -7   3  17      340.31      288.67     42.98 o
  -5   3  17      328.11      418.16     44.58 o
  -3   3  17     3358.45     3225.82     36.75 o
  -1   3  17      180.50      199.72     25.35 o
   1   3  17     1636.65     1552.93     47.23 o
   3   3  17      164.14      186.21     28.23 o
   5   3  17      442.88      407.35     29.47 o
   7   3  17      736.30      720.63     33.52 o
   9   3  17      576.72      516.18     46.69 o
 -38   4  17      189.37      146.46     48.82 o
 -36   4  17       23.77       33.76     28.39 o
 -34   4  17        6.90       35.96     23.04 o
 -32   4  17      709.72      579.08     57.44 o
 -30   4  17       45.17       95.44     28.36 o
 -28   4  17      114.42       98.77     32.82 o
 -26   4  17      128.22      134.79     46.70 o
 -24   4  17        7.51       -1.05     25.52 o
 -22   4  17      183.45      167.33     23.63 o
 -20   4  17       10.99       54.90     25.70 o
 -18   4  17      101.42      173.19     40.33 o
 -16   4  17       10.20       60.53     40.86 o
 -14   4  17       12.35      -21.76     31.52 o
 -12   4  17       69.13       60.97     47.76 o
 -10   4  17      214.27      237.98     64.21 o
  -8   4  17      152.09      135.98     57.84 o
  -6   4  17      372.81      445.27     83.31 o
  -4   4  17      793.33      796.00     33.96 o
   0   4  17       67.18       68.30     37.20 o
   2   4  17      126.58      137.05     27.01 o
   4   4  17      248.30      235.93     26.41 o
   6   4  17        2.32       19.45     24.43 o
   8   4  17        3.40       60.77     30.47 o
 -35   5  17      536.11      467.34     29.03 o
 -33   5  17       19.01       39.72     23.18 o
 -31   5  17      356.66      331.26     28.71 o
 -29   5  17      124.59      151.67     23.98 o
 -27   5  17      716.18      579.27     57.84 o
 -25   5  17      289.02      284.50     27.09 o
 -23   5  17     1200.62     1203.54     29.56 o
 -21   5  17      155.98      210.64     32.24 o
 -19   5  17      486.01      654.98     86.50 o
 -17   5  17     2374.95     2363.61     62.09 o
 -15   5  17      349.04      427.71     23.63 o
 -13   5  17      290.24      375.08     32.27 o
 -11   5  17     2222.26     2338.13    139.03 o
  -9   5  17       90.42      104.50    143.28 o
  -7   5  17      484.30      565.30     38.21 o
  -5   5  17      133.18      176.18     32.90 o
  -1   5  17       27.79       21.23     33.96 o
   1   5  17      235.44      166.63     48.82 o
   3   5  17       15.87      143.28     47.76 o
   5   5  17      538.13      574.35     68.58 o
 -30   6  17      146.84      104.67     28.66 o
 -28   6  17      103.97      195.09     33.00 o
 -26   6  17      533.03      483.25     39.80 o
 -24   6  17      760.87      885.15     50.94 o
 -22   6  17      489.92      502.40     33.75 o
 -20   6  17     1185.29     1147.42     30.57 o
 -18   6  17      177.50      222.96     72.70 o
 -16   6  17      982.77      862.38     26.23 o
 -14   6  17      251.76      178.46     32.64 o
 -12   6  17      553.75      681.35     34.14 o
 -10   6  17      350.10      312.00     24.38 o
  -8   6  17     1687.79     1693.88     39.27 o
  -6   6  17       31.93      -33.96     46.70 o
  -4   6  17     1565.89     1474.18     53.07 o
  -2   6  17       14.55      119.93     32.90 o
   0   6  17      358.13      317.34     36.09 o
 -23   7  17      354.90      250.47     35.02 o
 -21   7  17      252.15      239.86     25.52 o
 -19   7  17      162.47      116.34     34.89 o
 -17   7  17       22.74       56.29    133.73 o
 -15   7  17      210.66      280.68     57.84 o
 -13   7  17        4.53       79.07     24.02 o
 -11   7  17      660.29      621.08     64.74 o
  -9   7  17       68.96      -39.27     48.82 o
  -7   7  17      470.95      556.34     69.52 o
 -40   0  18      723.74      643.68     36.77 o
 -38   0  18      155.80      186.08     27.68 o
 -36   0  18     3186.70     3120.80     97.11 o
 -34   0  18      278.27      340.31     73.23 o
 -32   0  18     2256.86     2463.55    182.02 o
 -30   0  18      263.16      296.73     74.82 o
 -28   0  18     7483.79     6873.47    295.58 o
 -26   0  18     4336.42     4127.07     44.28 o
 -24   0  18     5825.60     5984.18    472.82 o
 -22   0  18     4644.25     4098.10    132.14 o
 -20   0  18     2601.90     2669.17    299.82 o
 -18   0  18     3051.56     3034.40     78.01 o
 -16   0  18    11344.28    11878.32    135.32 o
 -14   0  18     5384.40     5662.64    223.41 o
 -12   0  18     4358.12     4443.77     72.17 o
 -10   0  18     5740.66     6102.63     71.11 o
  -8   0  18     2061.94     2096.12     54.13 o
  -6   0  18     3729.76     3902.50     60.50 o
  -4   0  18      816.59      798.12     48.82 o
  -2   0  18     4935.41     5039.18     64.74 o
   0   0  18       14.48       74.15     67.92 o
   2   0  18     4076.31     4074.19     52.00 o
   4   0  18      395.38      488.70     28.79 o
   6   0  18     3564.04     3815.32    136.38 o
   8   0  18     1043.74     1137.78    163.97 o
  10   0  18     1253.54     1262.50    207.49 o
 -41   1  18      446.62      362.96     23.35 o
 -39   1  18       32.33       -1.87     21.76 o
 -37   1  18      212.06      263.86     30.48 o
 -35   1  18      609.27      739.79     32.34 o
 -33   1  18     2739.09     2508.89     82.60 o
 -31   1  18      422.51      455.11     37.47 o
 -29   1  18     2595.46     2764.41     32.99 o
 -27   1  18     1292.87     1239.16     83.03 o
 -25   1  18     7085.13     6511.34    214.16 o
 -23   1  18      374.43      321.89     29.87 o
 -21   1  18     1591.36     1722.09     28.01 o
 -19   1  18      210.09      179.42     23.94 o
 -17   1  18     2132.88     2161.12     35.69 o
 -15   1  18       23.00       29.19     25.94 o
 -13   1  18     8922.96     9274.00    112.10 o
 -11   1  18      304.78      325.21     26.33 o
  -9   1  18      816.52      874.85     37.23 o
  -7   1  18       95.00      115.68     31.52 o
  -5   1  18     3122.34     3379.27     54.79 o
  -3   1  18      424.00      454.92     60.95 o
  -1   1  18     4163.75     4097.87    172.63 o
   1   1  18      248.84      294.79     23.04 o
   3   1  18      396.68      425.66     49.77 o
   5   1  18       42.90       85.82     20.65 o
   7   1  18      778.38      822.49     78.59 o
   9   1  18      390.81      370.96     22.41 o
 -40   2  18        0.99      -18.11     28.53 o
 -38   2  18      174.65      140.99     32.73 o
 -36   2  18      310.42      280.79     21.31 o
 -34   2  18      328.86      339.93     23.87 o
 -32   2  18        0.25       21.14     20.57 o
 -30   2  18        2.43       46.36     23.08 o
 -28   2  18        6.05       25.12     26.14 o
 -26   2  18       64.92      100.52     19.82 o
 -24   2  18        0.33      -18.27     24.49 o
 -22   2  18      321.91      282.98     25.82 o
 -20   2  18       35.95       54.11     24.52 o
 -18   2  18      938.37      814.95     35.74 o
 -16   2  18      199.14      178.34     33.26 o
 -14   2  18      117.00      123.94     24.30 o
 -12   2  18       37.46       80.13     20.55 o
 -10   2  18      282.34      322.54     42.92 o
  -8   2  18      725.76      730.79     31.23 o
  -6   2  18      703.51      779.07     38.29 o
  -4   2  18      721.73      724.72     33.81 o
  -2   2  18      501.57      480.57     28.74 o
   0   2  18        2.17       32.63     26.99 o
   2   2  18       27.02       70.15     27.97 o
   4   2  18       89.32      121.82     28.85 o
   6   2  18       27.41       31.50     27.37 o
   8   2  18       10.97       27.97     21.59 o
 -39   3  18      290.54      234.22     23.17 o
 -37   3  18      311.19      270.31     24.98 o
 -35   3  18      130.33      143.52     27.56 o
 -33   3  18      713.35      710.72     30.48 o
 -31   3  18      535.07      495.47     58.58 o
 -29   3  18     2344.31     2173.89     43.07 o
 -27   3  18       70.61       93.84     30.17 o
 -25   3  18      511.94      619.22     30.31 o
 -23   3  18     1031.81      995.39     29.07 o
 -21   3  18     2149.98     2105.02     70.58 o
 -19   3  18      713.80      651.05     27.25 o
 -17   3  18      227.94      399.71     83.84 o
 -15   3  18     2268.02     2118.90     79.60 o
 -13   3  18      241.67      285.70     25.91 o
 -11   3  18      102.17      161.64     32.90 o
  -9   3  18     5495.40     5772.09    224.47 o
  -7   3  18     3910.99     3820.78     56.25 o
  -5   3  18     1646.50     1734.21     50.94 o
  -3   3  18      831.74      713.11     29.04 o
  -1   3  18      596.20      602.65     42.01 o
   1   3  18       19.48       46.67     37.52 o
   3   3  18      583.01      543.46     40.51 o
   5   3  18      154.85      171.94     29.71 o
   7   3  18      217.56      217.13     28.97 o
 -36   4  18     1454.42     1283.60     55.18 o
 -34   4  18      201.97      273.41     50.18 o
 -32   4  18     1243.17     1176.57     25.76 o
 -30   4  18      754.92      802.42     45.63 o
 -28   4  18     1488.44     1437.24    198.47 o
 -26   4  18      302.69      292.91     50.94 o
 -24   4  18     2468.43     2399.86     75.35 o
 -22   4  18      701.79      788.39     33.77 o
 -20   4  18     1030.15      942.03    123.11 o
 -18   4  18     1461.11     1559.71     26.99 o
 -16   4  18      927.14      868.73     46.17 o
 -14   4  18     1291.73     1400.46     29.56 o
 -12   4  18     2652.82     2861.92     34.42 o
 -10   4  18      759.26     1021.47    105.07 o
  -8   4  18     1980.80     2013.40     44.58 o
  -6   4  18     2506.83     2582.21     42.45 o
  -4   4  18       43.78       99.76     31.84 o
  -2   4  18       76.82       91.27     31.84 o
   0   4  18       51.11       58.37     47.76 o
   2   4  18      674.33      677.41     37.88 o
   4   4  18       42.97       24.57     32.76 o
   6   4  18     3027.43     2658.74    178.83 o
 -33   5  18      214.07      217.29     29.64 o
 -31   5  18      187.50      268.47     41.92 o
 -29   5  18      851.42      936.78    153.36 o
 -27   5  18       19.09      104.47     26.31 o
 -25   5  18     1469.89     1401.64    173.53 o
 -23   5  18      481.71      388.83     67.39 o
 -21   5  18     1627.67     1642.13     70.05 o
 -19   5  18      294.23      231.62     27.78 o
 -17   5  18      756.38      796.48     97.64 o
 -15   5  18       53.41       35.23     26.47 o
 -13   5  18     2512.91     2618.70     81.72 o
 -11   5  18      276.88      189.93     23.63 o
  -9   5  18     1582.12     1681.95     96.58 o
  -7   5  18       34.25      105.07     32.27 o
  -3   5  18      122.06       79.60     32.90 o
  -1   5  18      785.92      743.99     49.88 o
   1   5  18       12.70       21.23     46.70 o
 -28   6  18       14.73       33.04     45.11 o
 -26   6  18       37.61      -13.35     59.96 o
 -24   6  18       18.80       71.11     49.88 o
 -22   6  18        0.07       31.38     64.21 o
 -20   6  18      174.86      116.63     67.39 o
 -18   6  18       18.11       90.24     22.88 o
 -16   6  18       33.91       35.70     33.96 o
 -14   6  18       32.35       41.39     33.02 o
 -12   6  18       32.79       -1.00     61.56 o
 -10   6  18        4.24       70.05     46.70 o
  -8   6  18      671.46      667.71    118.87 o
  -6   6  18      459.19      420.29     50.94 o
  -4   6  18      215.88      241.98     36.09 o
 -39   1  19       96.86      121.42     21.68 o
 -37   1  19        5.07       26.02     21.31 o
 -35   1  19      326.13      299.37     29.74 o
 -33   1  19      507.79      532.13     47.03 o
 -31   1  19     1271.82     1080.27     30.79 o
 -29   1  19      816.60      854.73     38.30 o
 -27   1  19     3388.33     3217.53     46.11 o
 -25   1  19     1099.01      960.68     42.89 o
 -23   1  19     3509.73     3465.91     34.77 o
 -21   1  19      607.45      657.04     39.52 o
 -19   1  19     3719.32     3819.47     66.09 o
 -17   1  19       98.14      107.27     24.34 o
 -15   1  19     4352.13     4652.58    115.76 o
 -13   1  19       54.26       87.22     25.72 o
 -11   1  19     1141.21     1219.15     39.80 o
  -9   1  19      210.71      203.02     26.69 o
  -7   1  19     1513.19     1542.59     37.43 o
  -5   1  19       83.65       85.90     22.76 o
  -3   1  19     4737.10     4832.26     75.54 o
  -1   1  19       18.39       21.12     27.54 o
   1   1  19     1439.73     1346.01     30.21 o
   3   1  19        3.71        0.39     23.31 o
   5   1  19      610.31      571.41     43.66 o
   7   1  19       41.66       76.25     21.14 o
 -38   2  19      415.32      385.80     48.41 o
 -36   2  19       11.17        7.14     19.29 o
 -34   2  19     2496.80     2537.46     53.72 o
 -32   2  19      167.42      177.11     24.24 o
 -30   2  19     3292.74     3203.72     82.57 o
 -28   2  19      460.37      496.57     35.39 o
 -26   2  19     4250.60     3931.07    136.47 o
 -24   2  19      969.88      913.35     35.26 o
 -22   2  19     4450.76     4346.64     64.34 o
 -20   2  19     4978.31     4852.54    228.61 o
 -18   2  19     3106.20     3218.17    116.13 o
 -16   2  19     3129.61     3214.38    167.02 o
 -14   2  19     3686.11     3703.29     36.15 o
 -12   2  19     1606.05     1681.30    112.18 o
 -10   2  19     3837.05     3798.18     76.97 o
  -8   2  19     2936.47     2904.56     96.88 o
  -6   2  19     2552.90     2536.45     37.56 o
  -4   2  19     1376.53     1406.12     27.30 o
  -2   2  19      476.38      464.49     32.18 o
   0   2  19      780.88      645.33     41.29 o
   2   2  19       13.15       77.94     27.34 o
   4   2  19     2176.13     2170.41     34.48 o
   6   2  19       58.68       93.28     35.54 o
 -37   3  19      246.01      277.70     28.58 o
 -35   3  19      675.91      702.63     58.54 o
 -33   3  19      289.41      287.87     29.58 o
 -31   3  19      894.57      975.82     35.88 o
 -29   3  19       82.30      116.27     36.47 o
 -27   3  19     2263.78     2411.24     84.53 o
 -25   3  19      338.66      336.80     32.24 o
 -23   3  19     1886.14     1935.70    124.18 o
 -21   3  19      645.11      704.67    122.05 o
 -19   3  19       50.32       89.69     31.89 o
 -17   3  19      174.77      192.64     31.52 o
 -15   3  19     2906.63     2914.57    232.96 o
 -13   3  19      284.17      197.98     33.02 o
 -11   3  19     5798.58     5425.85     43.51 o
  -9   3  19      226.52      194.22     32.90 o
  -7   3  19      983.73      884.09     47.76 o
  -5   3  19      496.07      533.85     47.76 o
  -3   3  19     2597.96     2717.57     37.66 o
  -1   3  19      502.54      564.71     40.01 o
   1   3  19      815.14      734.18     27.29 o
   3   3  19      194.44      220.20     28.36 o
   5   3  19      258.59      196.09     25.76 o
 -36   4  19        7.71       39.27     61.56 o
 -34   4  19      193.37      206.51     30.22 o
 -32   4  19       11.38        6.85     21.81 o
 -30   4  19      133.71      201.49     35.55 o
 -28   4  19      143.28      199.48     26.31 o
 -26   4  19       13.37      -27.68     27.68 o
 -24   4  19        3.66      -32.24     32.24 o
 -22   4  19       26.30       73.27     32.64 o
 -20   4  19      198.50      222.08     32.64 o
 -18   4  19      125.47      147.63     28.66 o
 -16   4  19      260.23      284.96     60.50 o
 -14   4  19       73.52      143.81     24.94 o
 -12   4  19       16.93       38.73     68.99 o
 -10   4  19        1.93      110.03     68.99 o
  -8   4  19       90.90      113.56     47.76 o
  -6   4  19      674.39      630.43     49.88 o
  -4   4  19       34.77      104.01     47.76 o
  -2   4  19      570.17      602.83     36.09 o
   0   4  19        3.40       11.67     46.70 o
   2   4  19      137.52      140.95     36.57 o
 -31   5  19      251.14      318.59     28.46 o
 -29   5  19      189.52      177.99     36.62 o
 -27   5  19      869.74      869.67     94.99 o
 -25   5  19       10.25       62.36     38.21 o
 -23   5  19      144.65      204.98     43.51 o
 -21   5  19      640.44      569.33     28.66 o
 -19   5  19      564.06      565.49    111.44 o
 -17   5  19       23.90       65.44     31.84 o
 -15   5  19       60.40       93.95     61.56 o
 -13   5  19      288.33      267.67     63.15 o
 -11   5  19       50.62       99.49     27.68 o
  -9   5  19      310.92      372.38     28.46 o
  -7   5  19     1869.57     1771.35     41.39 o
  -5   5  19     2063.86     1974.07     54.13 o
  -3   5  19      211.15      219.69     33.96 o
  -1   5  19      740.29      746.11     52.01 o
 -26   6  19      863.61      700.97     95.52 o
 -24   6  19        2.69      -24.02     24.02 o
 -22   6  19      423.74      360.85     49.88 o
 -20   6  19       39.66       32.33     30.78 o
 -18   6  19       81.87       33.63     27.47 o
 -16   6  19      534.68      548.99     83.31 o
 -14   6  19       85.97       28.15     33.43 o
 -12   6  19      312.51      306.38     33.75 o
 -10   6  19     1429.20     1539.74     33.11 o
  -8   6  19      922.43      895.76     52.01 o
 -40   0  20      654.80      465.21     44.58 o
 -38   0  20      227.61      191.36     33.96 o
 -36   0  20      576.67      495.13     30.25 o
 -34   0  20      125.21       99.76     33.02 o
 -32   0  20     2067.13     1961.37     52.00 o
 -30   0  20      148.86      231.69     32.64 o
 -28   0  20     3564.48     3457.84    139.03 o
 -26   0  20      118.43      122.13     32.64 o
 -24   0  20      555.39      488.01     61.03 o
 -22   0  20       31.53       82.78     32.27 o
 -20   0  20     5222.52     5321.06    178.83 o
 -18   0  20     3497.33     3799.62    291.86 o
 -16   0  20     5033.75     5110.91    141.16 o
 -14   0  20     3732.35     4033.04     64.74 o
 -12   0  20     2447.80     2575.84     58.37 o
 -10   0  20     2092.62     2186.33     56.25 o
  -8   0  20     5900.12     5794.84     70.05 o
  -6   0  20     5051.38     5033.87     67.92 o
  -4   0  20     5359.76     5609.11     68.99 o
  -2   0  20     1279.32     1271.38     36.39 o
   0   0  20      238.91      207.68     52.54 o
   2   0  20      118.04      119.40     33.77 o
   4   0  20       24.60       42.52     45.64 o
 -39   1  20       75.24      143.06     28.12 o
 -37   1  20      409.30      357.83     37.48 o
 -35   1  20      806.02      752.90     33.27 o
 -33   1  20      367.72      319.02     24.27 o
 -31   1  20      175.61      251.08     23.47 o
 -29   1  20     1164.25     1088.50     23.83 o
 -27   1  20      291.93      271.04     33.85 o
 -25   1  20     4645.68     4608.84     92.53 o
 -23   1  20      519.19      507.21     24.14 o
 -21   1  20     1429.38     1391.22     51.17 o
 -19   1  20      274.78      277.46     22.37 o
 -17   1  20     1824.61     1993.28     33.22 o
 -15   1  20       15.69       45.49     27.61 o
 -13   1  20     5669.74     5778.36     50.91 o
 -11   1  20        9.30       12.45     34.89 o
  -9   1  20      984.78      974.46     39.02 o
  -7   1  20       18.16       55.21     27.84 o
  -5   1  20     2830.22     2983.11    120.51 o
  -3   1  20        6.90        9.58     26.75 o
  -1   1  20     2827.14     2806.93     40.09 o
   1   1  20      266.47      308.18     29.36 o
   3   1  20     1187.83     1230.51     47.95 o
   5   1  20       96.57      129.76     35.54 o
 -38   2  20        4.83      -38.62     38.62 o
 -36   2  20        1.08       25.93     23.59 o
 -34   2  20        4.34        8.33     23.86 o
 -32   2  20        2.29       -4.20     24.32 o
 -30   2  20        4.24       34.56     24.00 o
 -28   2  20      380.62      349.89     32.94 o
 -26   2  20      425.99      339.20     22.74 o
 -24   2  20       37.87       60.31     25.72 o
 -22   2  20        0.25       10.84     28.42 o
 -20   2  20      261.69      392.48     91.26 o
 -18   2  20       55.98       87.05     21.92 o
 -16   2  20      305.47      282.79     28.39 o
 -14   2  20        3.78       20.59     27.04 o
 -12   2  20        6.17       38.08     26.59 o
 -10   2  20        3.08       23.58     31.91 o
  -8   2  20       36.49       46.92     31.55 o
  -6   2  20        5.97       45.78     27.50 o
  -4   2  20      222.53      279.31     29.35 o
  -2   2  20      269.81      347.91     29.35 o
   0   2  20       21.10       15.40     28.64 o
   2   2  20      174.18      212.34     33.79 o
   4   2  20       98.94      110.83     31.21 o
 -37   3  20      391.02      402.15     27.25 o
 -35   3  20       20.72       67.04     25.38 o
 -33   3  20      180.95      251.42     69.52 o
 -31   3  20      516.26      592.10     26.65 o
 -29   3  20      431.53      377.54     23.31 o
 -27   3  20      445.15      487.46     38.74 o
 -25   3  20      822.42      858.02     75.88 o
 -23   3  20      713.48      552.65     28.07 o
 -21   3  20      888.62      981.53     29.56 o
 -19   3  20      261.41      220.83     49.88 o
 -17   3  20     1790.46     1727.37     91.27 o
 -15   3  20      188.57      213.34     27.47 o
 -13   3  20     1090.78     1313.63     93.93 o
 -11   3  20        0.06      -30.25     30.25 o
  -9   3  20     1375.83     1433.85     50.94 o
  -7   3  20      632.01      673.94     47.76 o
  -5   3  20     1454.06     1418.99     53.07 o
  -3   3  20      112.63      139.94     35.54 o
  -1   3  20     1417.12     1381.29     37.66 o
   1   3  20      243.73      266.03     32.95 o
 -34   4  20      145.64       86.77     29.22 o
 -32   4  20     1193.25     1148.77     28.66 o
 -30   4  20      130.29      236.41     56.25 o
 -28   4  20     1440.65     1636.57     54.13 o
 -26   4  20       85.06      131.64     27.68 o
 -24   4  20     3283.21     2994.95     87.03 o
 -22   4  20      143.87      137.13     37.15 o
 -20   4  20     1337.07     1365.57     96.58 o
 -18   4  20      530.67      471.69     37.68 o
 -16   4  20     1202.00     1199.98     57.84 o
 -14   4  20     1194.84     1263.57     52.54 o
 -12   4  20      678.63      725.27     74.82 o
 -10   4  20      757.65      958.84     80.66 o
  -6   4  20     2254.69     2419.82     56.25 o
  -4   4  20      848.05      972.18     50.94 o
  -2   4  20     1701.97     1469.94     42.45 o
 -29   5  20      349.89      370.34     72.70 o
 -27   5  20       14.19      -14.16     46.17 o
 -25   5  20     1873.62     1826.22    153.36 o
 -23   5  20      197.46      164.97     36.62 o
 -21   5  20      806.26      773.17     30.78 o
 -19   5  20       98.79       90.74     34.52 o
 -17   5  20      174.85      195.70     26.90 o
 -15   5  20        6.20       72.37     39.27 o
 -13   5  20      233.21      217.47     33.77 o
 -11   5  20     1233.63     1277.05     87.03 o
  -9   5  20     1295.79     1259.79     52.01 o
  -7   5  20        2.14       46.70     47.76 o
  -5   5  20      174.34      175.12     35.02 o
 -18   6  20       86.01      159.38     65.80 o
 -16   6  20      172.18      135.14     34.14 o
 -37   1  21      139.39      146.98     23.44 o
 -35   1  21     1022.56     1038.99     27.58 o
 -33   1  21      163.63      152.56     24.14 o
 -31   1  21      592.68      552.83     25.24 o
 -29   1  21       10.26       52.53     22.98 o
 -27   1  21     1165.45     1234.25     26.25 o
 -25   1  21      577.96      579.91     25.74 o
 -23   1  21     1822.55     1942.22     27.83 o
 -21   1  21     1347.58     1352.32     62.04 o
 -19   1  21      695.80      686.95     35.84 o
 -17   1  21     1655.09     1822.68    101.97 o
 -15   1  21     1247.67     1295.75     89.03 o
 -13   1  21      982.24     1067.24     36.35 o
 -11   1  21     2206.67     2201.65     40.77 o
  -9   1  21      322.75      340.26     34.42 o
  -7   1  21     2146.19     2137.01     35.01 o
  -5   1  21      391.73      396.37     30.32 o
  -3   1  21     1182.73     1211.41     31.44 o
  -1   1  21       37.65       46.86     27.77 o
   1   1  21      346.60      370.22     25.59 o
 -36   2  21       10.43       23.98     22.37 o
 -34   2  21      900.32      889.84     34.47 o
 -32   2  21        7.14       74.43     24.85 o
 -30   2  21     1997.43     1963.80     46.32 o
 -28   2  21      175.29      210.99     22.45 o
 -26   2  21     2841.02     2711.83     93.71 o
 -24   2  21      110.03      145.92     25.83 o
 -22   2  21     1886.96     1736.45     70.82 o
 -20   2  21       20.45       36.53     29.73 o
 -18   2  21     2991.87     3022.83    147.05 o
 -16   2  21      384.35      471.57     67.62 o
 -14   2  21     2361.74     2387.37     56.86 o
 -12   2  21     1923.86     1791.36    122.12 o
 -10   2  21      583.13      550.04     42.59 o
  -8   2  21      737.78      726.28     46.86 o
  -6   2  21     5024.60     4945.21    130.95 o
  -4   2  21     2597.86     2605.20     69.13 o
  -2   2  21     2502.93     2414.89     32.71 o
   0   2  21     1767.48     1811.95     34.42 o
 -35   3  21       83.64      107.98     32.71 o
 -33   3  21      514.41      429.88     31.22 o
 -31   3  21        6.03       21.55     25.85 o
 -29   3  21       62.26       67.92     47.23 o
 -27   3  21      363.38      421.15     33.75 o
 -25   3  21      797.44      736.15    124.71 o
 -23   3  21     1871.19     1872.95    241.45 o
 -21   3  21       41.36      -20.17     35.02 o
 -19   3  21      928.95      816.56     29.32 o
 -17   3  21      148.99      286.86     64.74 o
 -15   3  21     2068.62     2144.55     37.89 o
 -13   3  21       25.26      -21.15     53.60 o
 -11   3  21     1360.79     1267.22     38.21 o
  -9   3  21      402.04      395.87     46.70 o
  -7   3  21     1526.25     1530.43     53.07 o
  -5   3  21      297.06      245.17     48.82 o
  -3   3  21     1587.39     1530.38     43.94 o
  -1   3  21       75.70       92.51     33.91 o
 -32   4  21       46.98      158.97     27.68 o
 -30   4  21       17.02        2.97     34.89 o
 -28   4  21       16.67       23.16     40.33 o
 -26   4  21      125.33        6.37     34.52 o
 -24   4  21      152.57      164.28     57.31 o
 -22   4  21        1.19       -2.65     35.55 o
 -20   4  21      722.96      811.45     34.89 o
 -18   4  21      106.64      143.36     33.02 o
 -16   4  21       49.17       36.62     24.02 o
 -14   4  21      131.72      110.96     66.86 o
 -12   4  21       29.59       62.42     34.14 o
 -10   4  21       12.98       58.37     32.90 o
  -8   4  21      264.24      265.33     35.02 o
  -6   4  21        4.10      -15.92     48.82 o
 -25   5  21       56.34      110.24     34.89 o
 -23   5  21      111.55      152.83     49.88 o
 -21   5  21      130.87      175.34     49.35 o
 -19   5  21      585.47      648.00     29.45 o
 -17   5  21       68.60      106.72     27.88 o
 -15   5  21       91.28      175.61     65.27 o
 -13   5  21      245.22      250.52     28.66 o
 -11   5  21      212.72      366.97     78.54 o
 -36   0  22     1025.22      915.31     38.64 o
 -34   0  22      483.22      510.93     97.64 o
 -32   0  22      777.76      721.33    145.93 o
 -30   0  22       24.97       22.82     33.77 o
 -28   0  22     1133.87     1107.71     37.52 o
 -26   0  22      282.66      245.89     37.45 o
 -24   0  22     2119.97     2187.23     73.76 o
 -22   0  22       40.38       11.86     35.70 o
 -20   0  22     3374.68     3450.67    132.67 o
 -18   0  22      103.77      122.05     46.70 o
 -16   0  22     2444.88     2541.88     59.43 o
 -14   0  22      175.95      151.77     46.70 o
 -12   0  22     2517.62     2382.68     59.43 o
 -10   0  22     3334.17     3304.97     64.74 o
  -8   0  22      865.12      781.14     52.01 o
  -6   0  22      438.03      357.67     50.94 o
  -4   0  22     4782.82     5291.43    452.13 o
  -2   0  22     3055.29     3174.81    238.80 o
 -37   1  22      100.57       76.75     29.65 o
 -35   1  22     1098.01     1050.58     28.80 o
 -33   1  22      330.91      348.57     22.60 o
 -31   1  22      115.22      128.67     23.87 o
 -29   1  22      193.04      183.29     24.92 o
 -27   1  22       41.89       63.60     34.31 o
 -25   1  22      852.60      837.60     26.88 o
 -23   1  22      510.21      516.00     26.18 o
 -21   1  22     1176.95     1237.83     69.12 o
 -19   1  22       25.49      103.72     27.70 o
 -17   1  22     1042.12     1007.94     54.86 o
 -15   1  22      317.39      327.20     34.09 o
 -13   1  22      545.72      544.85     34.84 o
 -11   1  22       27.91       49.35     32.27 o
  -9   1  22      881.70      851.91     28.53 o
  -7   1  22      161.62      138.31     29.84 o
  -5   1  22     3401.77     3265.43     56.35 o
  -3   1  22      119.71      133.29     29.00 o
  -1   1  22      853.87      830.61     39.39 o
 -34   2  22       28.69       91.01     24.94 o
 -32   2  22        9.37       19.88     21.99 o
 -30   2  22      167.95      173.10     28.37 o
 -28   2  22        0.23      -13.93     22.53 o
 -26   2  22        2.67       41.02     22.77 o
 -24   2  22        1.29       27.17     29.05 o
 -22   2  22      316.70      275.05     36.81 o
 -20   2  22       43.76       62.09     55.72 o
 -18   2  22      536.32      635.19     47.23 o
 -16   2  22      133.49      172.53     58.40 o
 -14   2  22       27.93       71.11     46.70 o
 -12   2  22       86.86      154.66     36.70 o
 -10   2  22        6.50       38.51     27.00 o
  -8   2  22       24.61       58.39     33.59 o
  -6   2  22      244.49      290.55     33.25 o
  -4   2  22      110.50      108.27     30.59 o
  -2   2  22       19.22       76.42     49.88 o
 -33   3  22       11.50       40.86     27.64 o
 -31   3  22       88.47       30.95     84.91 o
 -29   3  22       99.11      113.35     35.02 o
 -27   3  22      167.69      233.73     71.11 o
 -25   3  22     1209.50     1376.45     63.15 o
 -23   3  22       75.85       47.21     26.90 o
 -21   3  22      420.75      384.69     24.41 o
 -19   3  22      399.93      419.38     38.74 o
 -17   3  22      459.01      531.53    128.42 o
 -15   3  22       78.77      123.35     27.47 o
 -13   3  22       51.98       52.01     32.90 o
 -11   3  22      868.81      829.96     52.01 o
  -9   3  22     1344.79     1257.67     52.01 o
  -7   3  22        1.07       53.07     47.76 o
  -5   3  22     1173.28     1161.09     55.19 o
 -28   4  22     1021.78      999.35     58.90 o
 -26   4  22       21.95       87.41     68.46 o
 -24   4  22     2205.17     2008.90    201.65 o
 -22   4  22      262.61      425.41     85.97 o
 -20   4  22      802.02      786.62     40.33 o
 -18   4  22        2.16        0.31     33.39 o
 -16   4  22     1056.14      962.00     36.09 o
 -14   4  22      152.88      190.02     28.07 o
 -12   4  22      778.47      797.06     52.01 o
 -10   4  22      396.25      475.47     50.94 o
 -35   1  23      167.99      127.36     37.15 o
 -33   1  23      637.44      629.39     27.54 o
 -31   1  23       41.25       51.90     21.90 o
 -29   1  23      292.40      299.14     22.31 o
 -27   1  23       70.64       65.01     22.55 o
 -25   1  23      900.51     1005.58     40.29 o
 -23   1  23     1031.84     1027.48     32.35 o
 -21   1  23      162.98      149.81     28.17 o
 -19   1  23      493.14      536.60     42.68 o
 -17   1  23      169.12      196.68     37.23 o
 -15   1  23      241.82      219.81     37.99 o
 -13   1  23       19.98       56.83     36.96 o
 -11   1  23       39.79       41.31     29.85 o
  -9   1  23      189.37      194.76     28.79 o
  -7   1  23      906.88      903.95     33.69 o
  -5   1  23      588.62      560.71     31.45 o
 -32   2  23      172.18      197.62     27.40 o
 -30   2  23      365.79      379.32     35.23 o
 -28   2  23        0.12       16.87     23.93 o
 -26   2  23     1176.97     1181.31     73.28 o
 -24   2  23      158.37      218.07     36.62 o
 -22   2  23     2102.13     2065.63    142.75 o
 -20   2  23      129.28      162.65     38.74 o
 -18   2  23      884.19      930.25     36.02 o
 -16   2  23        7.51       79.60     45.64 o
 -14   2  23      447.96      371.46     49.88 o
 -12   2  23      103.45      108.32     40.31 o
 -10   2  23     1382.31     1202.94     50.42 o
  -8   2  23      660.13      622.95     51.52 o
 -29   3  23        9.30       99.75     34.14 o
 -27   3  23      137.24      124.32     34.14 o
 -25   3  23     1347.36     1349.01     37.89 o
 -23   3  23      479.66      541.74     25.88 o
 -21   3  23      134.61      158.43     34.14 o
 -19   3  23      404.22      447.23     97.11 o
 -17   3  23      448.82      378.91     74.82 o
 -15   3  23     2089.72     1891.28     55.19 o
 -13   3  23      106.78      147.52     48.82 o
 -11   3  23      526.44      608.14     52.01 o
 -22   4  23        1.13       35.93     34.89 o
 -20   4  23      180.83      150.32     29.79 o
 -18   4  23      161.68      157.78     38.74 o
 -32   0  24      160.61       97.43     60.50 o
 -30   0  24      113.12      104.23     38.49 o
 -28   0  24       49.62        5.31     34.52 o
 -26   0  24       25.76      108.00     34.89 o
 -24   0  24     1231.61     1343.31    117.81 o
 -22   0  24        0.59        2.12     49.88 o
 -20   0  24     2622.80     2807.21     64.74 o
 -18   0  24      104.19       91.27     49.88 o
 -16   0  24       64.24      114.62     49.88 o
 -14   0  24      171.06      127.36     49.88 o
 -12   0  24      184.91      181.49     49.88 o
 -10   0  24      419.04      393.75     53.07 o
 -31   1  24       31.09       37.92     24.81 o
 -29   1  24      150.72      134.59     26.22 o
 -27   1  24      166.18      128.85     27.30 o
 -25   1  24        6.92       21.73     24.93 o
 -23   1  24     1596.97     1777.27     34.35 o
 -21   1  24     1065.47     1119.90     33.59 o
 -19   1  24       11.70       30.79     37.23 o
 -17   1  24      183.63      209.79     38.76 o
 -15   1  24      817.69      886.38     41.82 o
 -13   1  24      667.03      638.60     34.83 o
 -11   1  24        4.70       19.27     30.22 o
 -28   2  24        9.79      -16.80     28.66 o
 -26   2  24      140.27      153.65     34.89 o
 -24   2  24        7.43       33.43     54.66 o
 -22   2  24       40.71       24.94     35.27 o
 -20   2  24      114.90       73.76     35.27 o
 -18   2  24       53.89       72.76     39.80 o
 -16   2  24      118.01      125.24     48.82 o
 -14   2  24        2.30       12.74     49.88 o
 -12   2  24       96.87       48.34     57.31 o
 -23   3  24      244.08      260.90     68.99 o
 -21   3  24      662.50      660.01     50.41 o
 -19   3  24      559.80      509.06     97.11 o
 -23   1  25      222.35      203.16     32.08 o
 -21   1  25      652.95      647.41     42.56 o
 -19   1  25      881.66      821.26     43.60 o
 
